# Supplementary material for: Genomic approaches to identify hybrids and estimate admixture times in European wildcat populations
Source: Sci Rep. 2019 Aug 12;9:11612. doi: 10.1038/s41598-019-48002-w (PMC6691104; doi:10.1038/s41598-019-48002-w)
Supplement: Supplementary file 2 — Supplemetary Table S1 [file 41598_2019_48002_MOESM2_ESM.xlsx]

## Sheet: Supplementary Table S1a
Supplementary Table S1a. Domestic excess genes surrounding the outlier domestic-like SNPs identified from PCADMIX
Gene stable ID	Gene name	Associate Gene name +Wiki	Chromosome	Gene start (bp)	Gene end (bp)	Strand	Gene type	Phenotype description	Gene description
ENSFCAG00000009259	ABCC1	ABCC1	E3	28118078	28217635	-1	protein_coding		ATP binding cassette subfamily C member 1
ENSFCAG00000009261	ABCC6	ABCC6	E3	28060436	28112723	1	protein_coding		ATP binding cassette subfamily C member 6
ENSFCAG00000004967		ABCC8	D1	73591882	73638170	-1	protein_coding		ATP binding cassette subfamily C member 8
ENSFCAG00000001166	ABCG4	ABCG4	D1	16735377	16750702	1	protein_coding		ATP binding cassette subfamily G member 4
ENSFCAG00000029739		ABHD10	C2	58727514	58743476	1	protein_coding		abhydrolase domain containing 10
ENSFCAG00000000635	ABLIM1	ABLIM1	D2	71512644	71651759	-1	protein_coding		actin binding LIM protein 1
ENSFCAG00000002057		ACAP2	C2	73493276	73649459	1	protein_coding		ArfGAP with coiled-coil, ankyrin repeat and PH domains 2
ENSFCAG00000001913	ACKR2	ACKR2	C2	148927934	148945012	-1	protein_coding		atypical chemokine receptor 2
ENSFCAG00000012557	ACKR3	ACKR3	C1	218029465	218035116	1	protein_coding		atypical chemokine receptor 3
ENSFCAG00000003175	ACP7	ACP7	E2	14772689	14787687	-1	protein_coding		acid phosphatase 7, tartrate resistant (putative)
ENSFCAG00000004960	ACTR2	ACTR2	A3	82896987	82937194	1	protein_coding		ARP2 actin related protein 2 homolog
ENSFCAG00000025056	ACTR6	ACTR6	B4	120932632	120960645	1	protein_coding		ARP6 actin related protein 6 homolog
ENSFCAG00000002474	ADA	ADA	A3	16115092	16143664	1	protein_coding		adenosine deaminase
ENSFCAG00000013329	ADAL	ADAL	B3	60188270	60207322	-1	protein_coding		adenosine deaminase like
ENSFCAG00000018551	ADAM23	ADAM23	C1	192521331	192685217	1	protein_coding		ADAM metallopeptidase domain 23
ENSFCAG00000019268	ADAM8	ADAM8	D2	87707174	87718333	-1	protein_coding		ADAM metallopeptidase domain 8
ENSFCAG00000000494	ADAMTS4	ADAMTS4	F1	64476769	64484402	1	protein_coding		ADAM metallopeptidase with thrombospondin type 1 motif 4
ENSFCAG00000022030	ADGRA1	ADGRA1	D2	87565234	87588212	1	protein_coding		adhesion G protein-coupled receptor A1
ENSFCAG00000014334	ADGRD1	ADGRD1	D3	1742481	1866569	-1	protein_coding		adhesion G protein-coupled receptor D1
ENSFCAG00000029569	ADORA3	ADORA3	C1	95321553	95326128	-1	protein_coding		adenosine A3 receptor
ENSFCAG00000000634	AFAP1L2	AFAP1L2	D2	71386789	71491370	-1	protein_coding		actin filament associated protein 1 like 2
ENSFCAG00000028719	AFTPH	AFTPH	A3	82261201	82328422	1	protein_coding		aftiphilin
ENSFCAG00000000441	AGAP1	AGAP1	C1	217144333	217661577	1	protein_coding		ArfGAP with GTPase domain, ankyrin repeat and PH domain 1
ENSFCAG00000011845	AGBL1	AGBL1	B3	8739467	9392549	-1	protein_coding		ATP/GTP binding protein like 1
ENSFCAG00000005149	AHCYL1	AHCYL1	C1	93957379	93996106	1	protein_coding		adenosylhomocysteinase like 1
ENSFCAG00000029834	AKAP13	AKAP13	B3	9821061	10098838	-1	protein_coding		A-kinase anchoring protein 13
ENSFCAG00000012180	AKT2	AKT2	E2	14116848	14161909	1	protein_coding		AKT serine/threonine kinase 2
ENSFCAG00000026271	ALG11	ALG11	A1	19520786	19534713	-1	protein_coding		ALG11, alpha-1,2-mannosyltransferase
ENSFCAG00000025308	ALG8	ALG8	D1	54396296	54424410	1	protein_coding		ALG8, alpha-1,3-glucosyltransferase
ENSFCAG00000023915	ALKBH4	ALKBH4	E3	9011525	9021637	-1	protein_coding		alkB homolog 4, lysine demethylase
ENSFCAG00000007504	ALLC	ALLC	A3	138535924	138554395	-1	protein_coding		allantoicase
ENSFCAG00000030151	ALX3	ALX3	C1	94032206	94040370	-1	protein_coding		ALX homeobox 3
ENSFCAG00000015594	AMIGO1	AMIGO1	C1	93562572	93564053	-1	protein_coding		adhesion molecule with Ig like domain 1
ENSFCAG00000015597	AMPD2	AMPD2	C1	93663188	93675298	1	protein_coding		adenosine monophosphate deaminase 2
ENSFCAG00000030622	ANHX	ANHX	D3	307986	338355	-1	protein_coding		anomalous homeobox
ENSFCAG00000002504	ANKLE2	ANKLE2	D3	687813	706395	1	protein_coding		ankyrin repeat and LEM domain containing 2
ENSFCAG00000015725	ANKRD1	ANKRD1	D2	51444729	51456409	-1	protein_coding		ankyrin repeat domain 1
ENSFCAG00000004279	ANKRD54	ANKRD54	B4	131873377	131885492	-1	protein_coding		ankyrin repeat domain 54
ENSFCAG00000029579	ANKRD63	ANKRD63	B3	62954473	62955621	1	protein_coding		ankyrin repeat domain 63
ENSFCAG00000006147	ANO4	ANO4	B4	121365372	121776816	1	protein_coding		anoctamin 4
ENSFCAG00000010503	APCS	APCS	F1	65751825	65752592	-1	protein_coding		amyloid P component, serum
ENSFCAG00000015767	APOA2	APOA2	F1	64444717	64456974	1	protein_coding		apolipoprotein A-II
ENSFCAG00000027023	APOD	APOD	C2	73393920	73410250	1	protein_coding		apolipoprotein D
ENSFCAG00000024619	APOLD1	APOLD1	B4	46748591	46749331	1	protein_coding		apolipoprotein L domain containing 1
ENSFCAG00000012308	ARHGAP30	ARHGAP30	F1	64588889	64604288	1	protein_coding		Rho GTPase activating protein 30
ENSFCAG00000008402	ARHGAP44	ARHGAP44	E1	6759979	6939072	1	protein_coding		Rho GTPase activating protein 44
ENSFCAG00000026560	ARHGEF12	ARHGEF12	D1	17797678	17949522	1	protein_coding		Rho guanine nucleotide exchange factor 12
ENSFCAG00000030871	ARL1	ARL1	B4	122039250	122052082	-1	protein_coding		ADP ribosylation factor like GTPase 1
ENSFCAG00000013100	ARL11	ARL11	A1	21969829	21970395	-1	protein_coding		ADP ribosylation factor like GTPase 11
ENSFCAG00000008947	ARMC3	ARMC3	B4	21623203	21704866	1	protein_coding		armadillo repeat containing 3
ENSFCAG00000001851	ASB1	ASB1	C1	219578499	219594862	1	protein_coding		ankyrin repeat and SOCS box containing 1
ENSFCAG00000025253	ASB18	ASB18	C1	217712928	217771454	-1	protein_coding		ankyrin repeat and SOCS box containing 18
ENSFCAG00000011322	ATG16L1	ATG16L1	C1	215419321	215454284	1	protein_coding		autophagy related 16 like 1
ENSFCAG00000005397	ATP1A2	ATP1A2	F1	65240971	65295817	-1	protein_coding		sodium/potassium-transporting ATPase subunit alpha-2
ENSFCAG00000028321		ATP5PB	C1	95268967	95292006	1	protein_coding		ATP synthase peripheral stalk-membrane subunit b
ENSFCAG00000012406	ATP6V0A4	ATP6V0A4	A2	152811499	152916404	-1	protein_coding		ATPase H+ transporting V0 subunit a4
ENSFCAG00000003710	ATP7B	ATP7B	A1	19535568	19614553	1	protein_coding		ATPase copper transporting beta
ENSFCAG00000015592	ATXN7L2	ATXN7L2	C1	93542034	93548569	1	protein_coding		ataxin 7 like 2
ENSFCAG00000028757		ATXN7L3B	B4	98515245	98515538	1	protein_coding		ataxin 7 like 3B
ENSFCAG00000009061	B3GNT2	B3GNT2	A3	80245786	80246979	1	protein_coding		UDP-GlcNAc:betaGal beta-1,3-N-acetylglucosaminyltransferase 2
ENSFCAG00000015761	B4GALT3	B4GALT3	F1	64493162	64503142	1	protein_coding		beta-1,4-galactosyltransferase 3
ENSFCAG00000024195	B4GALT7	B4GALT7	A1	92534295	92543832	-1	protein_coding		beta-1,4-galactosyltransferase 7
ENSFCAG00000013070	BAHD1	BAHD1	B3	62786787	62813110	-1	protein_coding		bromo adjacent homology domain containing 1
ENSFCAG00000002811	BAIAP2L2	BAIAP2L2	B4	132086746	132113243	-1	protein_coding		BAI1 associated protein 2 like 2
ENSFCAG00000030105	BCHE	BCHE	C2	100097848	100182453	1	protein_coding		butyrylcholinesterase
ENSFCAG00000014880	BCL2L14	BCL2L14	B4	46064444	46101217	1	protein_coding		BCL2 like 14
ENSFCAG00000001147	BCL9L	BCL9L	D1	16533529	16557533	-1	protein_coding		B cell CLL/lymphoma 9 like
ENSFCAG00000018624	BDH1	BDH1	C2	73287502	73335330	-1	protein_coding		3-hydroxybutyrate dehydrogenase 1
ENSFCAG00000039690	BLOC1S6	BLOC1S6	B3	58383937	58402987	-1	protein_coding		biogenesis of lysosomal organelles complex 1 subunit 6
ENSFCAG00000028694	BMF	BMF	B3	63066138	63117091	1	protein_coding		Bcl2 modifying factor
ENSFCAG00000004772	BMP4	BMP4	B3	101663939	101668211	-1	protein_coding		bone morphogenetic protein 4
ENSFCAG00000038342	BORCS5	BORCS5	B4	46358240	46455991	1	protein_coding		BLOC-1 related complex subunit 5
ENSFCAG00000009799	BPIFC	BPIFC	B4	127531661	127574760	-1	protein_coding		BPI fold containing family C
ENSFCAG00000005630	BRSK1	BRSK1	E2	3123301	3138995	-1	protein_coding		BR serine/threonine kinase 1
ENSFCAG00000000917	BTAF1	BTAF1	D2	52307820	52430191	1	protein_coding		B-TFIID TATA-box binding protein associated factor 1
ENSFCAG00000010776	BTBD11	BTBD11	B4	127063992	127382383	1	protein_coding		BTB domain containing 11
ENSFCAG00000013063	BUB1B	BUB1B	B3	62995017	63060881	-1	protein_coding		BUB1 mitotic checkpoint serine/threonine kinase B
ENSFCAG00000000993	C12orf49	C12orf49	D3	13758455	13773774	-1	protein_coding		chromosome 12 open reading frame 49
ENSFCAG00000037777	C15orf48	C15orf48	B3	58532032	58537642	-1	protein_coding		chromosome 15 open reading frame 48
ENSFCAG00000014716	C15orf62	C15orf62	B3	62525607	62526134	-1	protein_coding		chromosome 15 open reading frame 62
ENSFCAG00000001027	C19orf47	C19orf47	E2	14077568	14096084	1	protein_coding		chromosome 19 open reading frame 47
ENSFCAG00000036183	C1orf185	C1orf185	C1	41074637	41140435	1	protein_coding		chromosome 1 open reading frame 185
ENSFCAG00000030303	C1QTNF5	C1QTNF5	D1	16904126	16905191	-1	protein_coding		C1q and TNF related 5
ENSFCAG00000034998	C22orf23	C22orf23	B4	131962660	131970130	-1	protein_coding		chromosome 22 open reading frame 23
ENSFCAG00000001164	C2CD2L	C2CD2L	D1	16702043	16712283	1	protein_coding		C2CD2 like
ENSFCAG00000014270	CAB39L	CAB39L	A1	22135234	22288873	1	protein_coding		calcium binding protein 39 like
ENSFCAG00000037012	CACNG6	CACNG6	E2	3936869	3956292	-1	protein_coding		calcium voltage-gated channel auxiliary subunit gamma 6
ENSFCAG00000001567	CACNG7	CACNG7	E2	3990044	4007428	-1	protein_coding		calcium voltage-gated channel auxiliary subunit gamma 7
ENSFCAG00000022797	CACNG8	CACNG8	E2	3957152	3981402	-1	protein_coding		calcium voltage-gated channel auxiliary subunit gamma 8
ENSFCAG00000034071	CALCB	CALCB	D1	71472068	71478854	1	protein_coding		calcitonin related polypeptide beta
ENSFCAG00000033705	CALY	CALY	D2	87792970	87798570	-1	protein_coding		calcyon neuron specific vesicular protein
ENSFCAG00000013303	CAPZA1	CAPZA1	C1	96319595	96348998	1	protein_coding		capping actin protein of muscle Z-line alpha subunit 1
ENSFCAG00000006692	CARD10	CARD10	B4	131601813	131626249	-1	protein_coding		caspase recruitment domain family member 10
ENSFCAG00000015616	CASC4	CASC4	B3	59261011	59367274	-1	protein_coding		cancer susceptibility 4
ENSFCAG00000011831	CASP7	CASP7	D2	70831420	70861528	1	protein_coding		caspase 7
ENSFCAG00000003923	CASQ1	CASQ1	F1	65229588	65237185	-1	protein_coding		calsequestrin 1
ENSFCAG00000025977	CASQ2	CASQ2	C1	99080910	99144773	-1	protein_coding		calsequestrin 2
ENSFCAG00000003780		CB4H10orf67	B4	21834481	21999510	-1	protein_coding		chromosome B4 C10orf67 homolog
ENSFCAG00000004737	CBL	CBL	D1	16778681	16865091	1	protein_coding		Cbl proto-oncogene
ENSFCAG00000011502	CCDC106	CCDC106	E2	2855533	2859069	-1	protein_coding		coiled-coil domain containing 106
ENSFCAG00000001169	CCDC153	CCDC153	D1	16769155	16774932	-1	protein_coding		coiled-coil domain containing 153
ENSFCAG00000031121	CCDC186	CCDC186	D2	71222261	71267172	-1	protein_coding		coiled-coil domain containing 186
ENSFCAG00000025674	CCDC47	CCDC47	E1	45689531	45708979	-1	protein_coding		coiled-coil domain containing 47
ENSFCAG00000027213	CCDC70	CCDC70	A1	19685899	19705881	-1	protein_coding		coiled-coil domain containing 70
ENSFCAG00000001150	CCDC84	CCDC84	D1	16616691	16623755	1	protein_coding		coiled-coil domain containing 84
ENSFCAG00000029648	CCDC9B	CCDC9B	B3	62899452	62905536	1	protein_coding		coiled-coil domain containing 9B
ENSFCAG00000006143	CCK	CCK	C2	149530816	149537426	1	protein_coding		cholecystokinin
ENSFCAG00000013215	CCNDBP1	CCNDBP1	B3	60342756	60352008	-1	protein_coding		cyclin D1 binding protein 1
ENSFCAG00000002737	CCR8	CCR8	C2	151941064	151942131	-1	protein_coding		C-C motif chemokine receptor 8
ENSFCAG00000024322	CCT4	CCT4	A3	79941515	79957137	-1	protein_coding		chaperonin containing TCP1 subunit 4
ENSFCAG00000036407		CD1H11orf58	D1	73030698	73043539	1	protein_coding		chromosome D1 C11orf58 homolog
ENSFCAG00000003895	CD244	CD244	F1	64702873	64733307	1	protein_coding		CD244 molecule
ENSFCAG00000026224	CD247	CD247	F1	10282052	10289578	-1	protein_coding		CD247 molecule
ENSFCAG00000035057		CD48	F1	64822643	64836991	1	protein_coding		CD48 molecule
ENSFCAG00000003504	CD79B	CD79B	E1	45815684	45820645	-1	protein_coding		CD79b molecule
ENSFCAG00000003931	CD84	CD84	F1	64904695	64930782	1	protein_coding		CD84 molecule
ENSFCAG00000030985	CD96	CD96	C2	58316563	58415239	1	protein_coding		CD96 molecule
ENSFCAG00000003550	CDAN1	CDAN1	B3	60729841	60741091	1	protein_coding		codanin 1
ENSFCAG00000006696	CDC42EP1	CDC42EP1	B4	131658410	131661616	1	protein_coding		CDC42 effector protein 1
ENSFCAG00000015508	CDH17	CDH17	F2	41159258	41232853	-1	protein_coding		cadherin 17
ENSFCAG00000022816	CDKN1B	CDKN1B	B4	46682055	46688686	1	protein_coding		cyclin dependent kinase inhibitor 1B
ENSFCAG00000033306	CDKN2C	CDKN2C	C1	40933051	40940200	1	protein_coding		cyclin dependent kinase inhibitor 2C
ENSFCAG00000015089		CDKN3	B3	102031014	102050178	1	protein_coding		cyclin dependent kinase inhibitor 3
ENSFCAG00000030849	CEP68	CEP68	A3	82702570	82729130	1	protein_coding		centrosomal protein 68
ENSFCAG00000007763	CEP78	CEP78	D4	19811942	19844019	1	protein_coding		centrosomal protein 78
ENSFCAG00000008529	CFAP45	CFAP45	F1	65489045	65506578	1	protein_coding		cilia and flagella associated protein 45
ENSFCAG00000030386	CFAP46	CFAP46	D2	87341850	87438492	-1	protein_coding		cilia and flagella associated protein 46
ENSFCAG00000034341		CGRRF1	B3	102108168	102137688	1	protein_coding		cell growth regulator with ring finger domain 1
ENSFCAG00000012985	CHAC1	CHAC1	B3	62350658	62353316	-1	protein_coding		ChaC glutathione specific gamma-glutamylcyclotransferase 1
ENSFCAG00000004059	CHCHD10	CHCHD10	D3	29883831	29885778	-1	protein_coding		coiled-coil-helix-coiled-coil-helix domain containing 10
ENSFCAG00000002507	CHFR	CHFR	D3	598068	624103	1	protein_coding		checkpoint with forkhead and ring finger domains
ENSFCAG00000028709	CHIA	CHIA	C1	95158806	95168969	1	protein_coding		chitinase, acidic
ENSFCAG00000035644	CHP1	CHP1	B3	62065402	62110399	-1	protein_coding		calcineurin like EF-hand protein 1
ENSFCAG00000004773	CHST14	CHST14	B3	62784653	62785783	-1	protein_coding		carbohydrate sulfotransferase 14
ENSFCAG00000010021		CKAP2	A1	19401390	19418545	1	protein_coding		cytoskeleton associated protein 2
ENSFCAG00000018994		CKMT1A	B3	59971332	59976690	-1	protein_coding		creatine kinase, mitochondrial 1A
ENSFCAG00000011670	CLEC16A	CLEC16A	E3	31945933	32150946	-1	protein_coding		C-type lectin domain containing 16A
ENSFCAG00000030349	CLK4	CLK4	A1	91950064	91970737	1	protein_coding		CDC like kinase 4
ENSFCAG00000033365	CMTM6	CMTM6	C2	148556818	148582202	-1	protein_coding		CKLF like MARVEL transmembrane domain containing 6
ENSFCAG00000007912	CMTM7	CMTM7	C2	148471148	148549852	1	protein_coding		CKLF like MARVEL transmembrane domain containing 7 ]
ENSFCAG00000026138	CNBD1	CNBD1	F2	34923720	35469691	1	protein_coding		cyclic nucleotide binding domain containing 1
ENSFCAG00000013632	CNGB3	CNGB3	F2	34621531	34892599	-1	protein_coding		cyclic nucleotide gated channel beta 3
ENSFCAG00000031176	CNIH1	CNIH1	B3	102053895	102067908	-1	protein_coding		cornichon family AMPA receptor auxiliary protein 1
ENSFCAG00000006924	CNOT11	CNOT11	A3	58843318	58860690	-1	protein_coding		CCR4-NOT transcription complex subunit 11
ENSFCAG00000014042	CNOT3	CNOT3	E2	3768007	3785651	-1	protein_coding		CCR4-NOT transcription complex subunit 3
ENSFCAG00000038074		CNPY1	A2	165811463	165852438	-1	protein_coding		canopy FGF signaling regulator 1
ENSFCAG00000012179	CNTD2	CNTD2	E2	14167233	14170817	1	protein_coding		cyclin N-terminal domain containing 2
ENSFCAG00000031800	COLEC11	COLEC11	A3	138567471	138601232	-1	protein_coding		collectin subfamily member 11
ENSFCAG00000027737	COMMD1	COMMD1	A3	79964765	80153045	1	protein_coding		copper metabolism domain containing 1
ENSFCAG00000003927	COPA	COPA	F1	65106547	65151466	1	protein_coding		coatomer protein complex subunit alpha
ENSFCAG00000011380	COPB1	COPB1	D1	70767139	70802890	-1	protein_coding		coatomer protein complex subunit beta 1
ENSFCAG00000032792	COX6B2	COX6B2	E2	3083873	3089319	1	protein_coding		cytochrome c oxidase subunit 6B2
ENSFCAG00000023648	CPED1	CPED1	A2	137684128	137960865	1	protein_coding		cadherin like and PC-esterase domain containing 1
ENSFCAG00000027515	CPNE3	CPNE3	F2	34546579	34594057	1	protein_coding		copine 3
ENSFCAG00000002513	CPO	CPO	C1	192965850	192981754	1	protein_coding		carboxypeptidase O
ENSFCAG00000025145	CPPED1	CPPED1	E3	30576589	30687599	1	protein_coding		calcineurin like phosphoesterase domain containing 1
ENSFCAG00000030068	CREBL2	CREBL2	B4	46587332	46614073	1	protein_coding		cAMP responsive element binding protein like 2
ENSFCAG00000026035	CREG1	CREG1	F1	10379702	10388070	-1	protein_coding		cellular repressor of E1A stimulated genes 1
ENSFCAG00000029168	CRP	CRP	F1	65652270	65655773	1	protein_coding		C-reactive protein
ENSFCAG00000013249	CRYGN	CRYGN	A2	162739672	162749620	-1	protein_coding		crystallin gamma N
ENSFCAG00000010770	CSF1	CSF1	C1	93892042	93909524	1	protein_coding		colony stimulating factor 1
ENSFCAG00000013971	CSGALNACT2	CSGALNACT2	D2	49828908	49858546	-1	protein_coding		chondroitin sulfate N-acetylgalactosaminyltransferase 2
ENSFCAG00000036750	CTDSPL2	CTDSPL2	B3	59169243	59253031	-1	protein_coding		CTD small phosphatase like 2
ENSFCAG00000003470	CTNNB1	CTNNB1	C2	150401533	150443013	-1	protein_coding		catenin beta 1
ENSFCAG00000013300	CTTNBP2NL	CTTNBP2NL	C1	96133970	96176773	1	protein_coding		CTTNBP2 N-terminal like
ENSFCAG00000008615	CUL1	CUL1	A2	160837501	160907741	1	protein_coding		cullin 1
ENSFCAG00000034298		CUX1	E3	8549557	8928374	1	protein_coding		cut like homeobox 1
ENSFCAG00000002736	CX3CR1	CX3CR1	C2	152030012	152031082	1	protein_coding		C-X3-C motif chemokine receptor 1
ENSFCAG00000021975	CXCR5	CXCR5	D1	16524090	16536243	1	protein_coding		C-X-C motif chemokine receptor 5
ENSFCAG00000002077	CYB561	CYB561	E1	45439383	45444047	-1	protein_coding		cytochrome b561
ENSFCAG00000013762	CYP2E2	CYP2E2	D2	88026552	88044313	1	protein_coding		cytochrome P450 2E2
ENSFCAG00000011383	CYP2R1	CYP2R1	D1	71137315	71159177	-1	protein_coding		vitamin D 25-hydroxylase
ENSFCAG00000028583	CYP8B1	CYP8B1	C2	148923327	148924832	1	protein_coding		5-beta-cholestane-3-alpha,7-alpha-diol 12-alpha-hydroxylase
ENSFCAG00000013752	CYTH4	CYTH4	B4	131420167	131451056	1	protein_coding		cytohesin 4
ENSFCAG00000025392	DCAF7	DCAF7	E1	45541763	45570215	1	protein_coding		DDB1 and CUL4 associated factor 7
ENSFCAG00000003925		DCAF8	F1	65174616	65218088	1	protein_coding		DDB1 and CUL4 associated factor 8
ENSFCAG00000011833	DCLRE1A	DCLRE1A	D2	70935507	70959587	-1	protein_coding		DNA cross-link repair 1A
ENSFCAG00000025736	DDX20	DDX20	C1	95553695	95564511	1	protein_coding		DEAD-box helicase 20
ENSFCAG00000003499	DDX42	DDX42	E1	45709377	45752115	1	protein_coding		DEAD-box helicase 42
ENSFCAG00000013990	DDX47	DDX47	B4	46773239	46790060	1	protein_coding		DEAD-box helicase 47
ENSFCAG00000010782	DDX51	DDX51	D3	1116040	1120458	1	protein_coding		DEAD-box helicase 51
ENSFCAG00000023320	DEDD	DEDD	F1	64542208	64546320	1	protein_coding		death effector domain containing
ENSFCAG00000004069	DERL3	DERL3	D3	29929061	29938538	-1	protein_coding		derlin 3
ENSFCAG00000002072	DGKD	DGKD	C1	215528813	215617057	1	protein_coding		diacylglycerol kinase delta
ENSFCAG00000005012	DISP2	DISP2	B3	62870741	62883618	-1	protein_coding		dispatched RND transporter family member 2
ENSFCAG00000026503	DLG1	DLG1	C2	72850008	73127019	-1	protein_coding		discs large MAGUK scaffold protein 1
ENSFCAG00000010746	DLL3	DLL3	E2	14453219	14463501	-1	protein_coding		delta like canonical Notch ligand 3
ENSFCAG00000014721	DLL4	DLL4	B3	62362387	62373050	-1	protein_coding		delta like canonical Notch ligand 4
ENSFCAG00000025084		DNAJB3	C1	215765964	215766686	-1	protein_coding		DnaJ heat shock protein family (Hsp40) member B3
ENSFCAG00000027579	DNAJC17	DNAJC17	B3	62489787	62532632	1	protein_coding		DnaJ heat shock protein family (Hsp40) member C17
ENSFCAG00000001163	DPAGT1	DPAGT1	D1	16690929	16697308	-1	protein_coding		dolichyl-phosphate N-acetylglucosaminephosphotransferase 1
ENSFCAG00000039421	DPYD	DPYD	C1	82794144	83665931	-1	protein_coding		dihydropyrimidine dehydrogenase
ENSFCAG00000022134	DPYSL4	DPYSL4	D2	86883281	86896371	1	protein_coding		dihydropyrimidinase like 4
ENSFCAG00000007564	DUOX1	DUOX1	B3	58755153	58786887	-1	protein_coding		dual oxidase 1
ENSFCAG00000007561	DUOX2	DUOX2	B3	58803307	58821511	1	protein_coding		dual oxidase 2
ENSFCAG00000039686	DUOXA1	DUOXA1	B3	58788718	58801280	1	protein_coding		dual oxidase maturation factor 1
ENSFCAG00000007562	DUOXA2	DUOXA2	B3	58797948	58803234	-1	protein_coding		dual oxidase maturation factor 2
ENSFCAG00000028382	DUSP16	DUSP16	B4	46461517	46506093	-1	protein_coding		dual specificity phosphatase 16
ENSFCAG00000001052	DUSP27	DUSP27	F1	9976751	10005058	1	protein_coding		dual specificity phosphatase 27, atypical
ENSFCAG00000007914	DYNC1LI1	DYNC1LI1	C2	148599390	148636654	-1	protein_coding		dynein cytoplasmic 1 light intermediate chain 1
ENSFCAG00000003021	DYRK1B	DYRK1B	E2	14360139	14369107	1	protein_coding		dual specificity tyrosine phosphorylation regulated kinase 1B
ENSFCAG00000024422	DYTN	DYTN	C1	192726796	192780894	-1	protein_coding		dystrotelin
ENSFCAG00000033196	EBPL	EBPL	A1	21906247	21942028	1	protein_coding		emopamil binding protein like
ENSFCAG00000015206	ECHS1	ECHS1	D2	87826609	87834369	-1	protein_coding		enoyl-CoA hydratase, short chain 1
ENSFCAG00000010239		EEF1B2	C1	192226141	192228953	1	protein_coding		eukaryotic translation elongation factor 1 beta 2
ENSFCAG00000026831	EHBP1	EHBP1	A3	80607757	80975249	1	protein_coding		EH domain binding protein 1
ENSFCAG00000025975	EHD4	EHD4	B3	61398894	61486682	1	protein_coding		EH domain containing 4
ENSFCAG00000008980	EIF2AK4	EIF2AK4	B3	63172509	63275787	-1	protein_coding		eukaryotic translation initiation factor 2 alpha kinase 4
ENSFCAG00000028972	EIF3L	EIF3L	B4	131893309	131926144	1	protein_coding		eukaryotic translation initiation factor 3 subunit L
ENSFCAG00000008983	EIPR1	EIPR1	A3	138775536	138898148	1	protein_coding		EARP complex and GARP complex interacting protein 1
ENSFCAG00000008407	ELAC2	ELAC2	E1	6940944	6966315	-1	protein_coding		elaC ribonuclease Z 2
ENSFCAG00000022476	ELFN2	ELFN2	B4	131498279	131500874	-1	protein_coding		extracellular leucine rich repeat and fibronectin type III domain containing 2
ENSFCAG00000006609	ELL3	ELL3	B3	59892081	59895844	1	protein_coding		elongation factor for RNA polymerase II 3
ENSFCAG00000034235	EMP1	EMP1	B4	47104874	47127167	1	protein_coding		epithelial membrane protein 1
ENSFCAG00000023560	EN2	EN2	A2	165772879	165780524	1	protein_coding		engrailed homeobox 2
ENSFCAG00000001786	ENTPD3	ENTPD3	C2	151080855	151119455	-1	protein_coding		ectonucleoside triphosphate diphosphohydrolase 3
ENSFCAG00000013219	EPB42	EPB42	B3	60319505	60341996	1	protein_coding		erythrocyte membrane protein band 4.2
ENSFCAG00000032013	EPN1	EPN1	E2	2820094	2834116	-1	protein_coding		epsin 1
ENSFCAG00000027650	EPS15	EPS15	C1	41301308	41448187	-1	protein_coding		epidermal growth factor receptor pathway substrate 15
ENSFCAG00000025509	EPS8L1	EPS8L1	E2	3275493	3289064	-1	protein_coding		EPS8 like 1
ENSFCAG00000015600	EPS8L3	EPS8L3	C1	93748942	93762277	-1	protein_coding		EPS8 like 3
ENSFCAG00000004050	ERCC4	ERCC4	E3	29552484	29583195	-1	protein_coding		ERCC excision repair 4, endonuclease catalytic subunit
ENSFCAG00000009920	ESRP1	ESRP1	F2	41607240	41672234	1	protein_coding		epithelial splicing regulatory protein 1
ENSFCAG00000024841	ETV6	ETV6	B4	45672670	45923329	1	protein_coding		ETS variant 6
ENSFCAG00000026026	EVA1A	EVA1A	A3	91702179	91724893	-1	protein_coding		eva-1 homolog A, regulator of programmed cell death
ENSFCAG00000028533	EXD1	EXD1	B3	62132593	62149545	1	protein_coding		exonuclease 3'-5' domain containing 1
ENSFCAG00000009932	EXOC6	EXOC6	D2	53069813	53351074	1	protein_coding		exocyst complex component 6
ENSFCAG00000008618	EZH2	EZH2	A2	160908247	161025032	-1	protein_coding		enhancer of zeste 2 polycomb repressive complex 2 subunit
ENSFCAG00000023544	F11R	F11R	F1	64649809	64651986	1	protein_coding		Junctional adhesion molecule A
ENSFCAG00000011327	FAF1	FAF1	C1	40399628	40915868	-1	protein_coding		Fas associated factor 1
ENSFCAG00000011118	FAM161A	FAM161A	A3	79904597	79930827	-1	protein_coding		family with sequence similarity 161 member A
ENSFCAG00000030790	FAM198A	FAM198A	C2	148800567	148864647	-1	protein_coding		family with sequence similarity 198 member A
ENSFCAG00000027849	FAM210A	FAM210A	D3	30585391	30615008	1	protein_coding		family with sequence similarity 210 member A
ENSFCAG00000025530		FAM212B	C1	95524046	95538434	-1	protein_coding		family with sequence similarity 212 member B
ENSFCAG00000013995	FAM234B	FAM234B	B4	46953091	47000795	1	protein_coding		family with sequence similarity 234 member B
ENSFCAG00000039860	FAM237A	FAM237A	C1	192717635	192722881	1	protein_coding		family with sequence similarity 237 member A
ENSFCAG00000023087	FAM3C	FAM3C	A2	138004422	138067822	-1	protein_coding		family with sequence similarity 3 member C
ENSFCAG00000037187	FAM46A	FAM46A	B2	73867474	73875319	-1	protein_coding		family with sequence similarity 46 member A
ENSFCAG00000027306	FAM71C	FAM71C	B4	120454232	120457622	1	protein_coding		family with sequence similarity 71 member C
ENSFCAG00000005637		FAM71E2	E2	3075726	3083521	1	protein_coding		family with sequence similarity 71 member E2
ENSFCAG00000000021	FAM98B	FAM98B	B3	64616265	64652465	-1	protein_coding		family with sequence similarity 98 member B
ENSFCAG00000015373	FASTKD2	FASTKD2	C1	192819565	192837393	1	protein_coding		FAST kinase domains 2
ENSFCAG00000003026	FBL	FBL	E2	14348815	14360282	1	protein_coding		fibrillarin
ENSFCAG00000030831	FBXO27	FBXO27	E2	14828763	14837756	1	protein_coding		F-box protein 27
ENSFCAG00000009802	FBXO7	FBXO7	B4	127588579	127610748	1	protein_coding		F-box protein 7
ENSFCAG00000002632	FBXW8	FBXW8	D3	13904515	14011449	1	protein_coding		F-box and WD repeat domain containing 8
ENSFCAG00000008552	FCAR	FCAR	E2	3455719	3469328	-1	protein_coding		Fc fragment of IgA receptor
ENSFCAG00000015276	FCER1A	FCER1A	F1	65967206	65974464	-1	protein_coding		Fc fragment of IgE receptor Ia
ENSFCAG00000039518	FCER1G	FCER1G	F1	64459239	64462822	-1	protein_coding		Fc fragment of IgE receptor Ig
ENSFCAG00000018512	FCGBP	FCGBP	E2	14304108	14344235	1	protein_coding		Fc fragment of IgG binding protein
ENSFCAG00000027611	FCRL6	FCRL6	F1	65554986	65571754	-1	protein_coding		Fc receptor like 6
ENSFCAG00000007354	FELCATV1R17	FELCATV1R17	E2	4257599	4258543	1	protein_coding		vomeronasal 1 receptor felCatV1R17
ENSFCAG00000035207	FITM2	FITM2	A3	16403608	16410118	1	protein_coding		fat storage inducing transmembrane protein 2
ENSFCAG00000036451	FIZ1	FIZ1	E2	2904280	2911987	1	protein_coding		FLT3 interacting zinc finger 1
ENSFCAG00000004719	FOXR1	FOXR1	D1	16596411	16612732	1	protein_coding		forkhead box R1
ENSFCAG00000006614	FRMD5	FRMD5	B3	59735303	59773441	1	protein_coding		FERM domain containing 5
ENSFCAG00000011450	FSIP1	FSIP1	B3	63442752	63507400	1	protein_coding		fibrous sheath interacting protein 1
ENSFCAG00000013983	FTSJ3	FTSJ3	E1	45749931	45757262	-1	protein_coding		FtsJ RNA methyltransferase homolog 3
ENSFCAG00000015205	FUOM	FUOM	D2	87818386	87821778	-1	protein_coding		fucose mutarotase
ENSFCAG00000007459		GAB2	D1	54089802	54275978	1	protein_coding		GRB2 associated binding protein 2
ENSFCAG00000026133	GADL1	GADL1	C2	146931899	147104305	-1	protein_coding		glutamate decarboxylase like 1
ENSFCAG00000008630	GALNT11	GALNT11	A2	163252709	163276878	1	protein_coding		polypeptide N-acetylgalactosaminyltransferase 11
ENSFCAG00000012681	GALNT9	GALNT9	D3	1006717	1086973	1	protein_coding		polypeptide N-acetylgalactosaminyltransferase 9
ENSFCAG00000004856	GALNTL5	GALNTL5	A2	163167933	163229106	1	protein_coding		polypeptide N-acetylgalactosaminyltransferase like 5
ENSFCAG00000002897	GANC	GANC	B3	61077821	61157932	-1	protein_coding		glucosidase alpha, neutral C
ENSFCAG00000023152	GAS2L3	GAS2L3	B4	121252731	121289036	1	protein_coding		growth arrest specific 2 like 3
ENSFCAG00000023809	GATM	GATM	B3	58593347	58609331	1	protein_coding		glycine amidinotransferase
ENSFCAG00000031943	GBX2	GBX2	C1	217693572	217695887	-1	protein_coding		gastrulation brain homeobox 2
ENSFCAG00000004278	GCAT	GCAT	B4	131851742	131858355	1	protein_coding		glycine C-acetyltransferase
ENSFCAG00000035638		GCHFR	B3	62528960	62532816	-1	protein_coding		GTP cyclohydrolase I feedback regulator
ENSFCAG00000030141	GCNT1	GCNT1	D4	18193858	18195144	1	protein_coding		glucosaminyl (N-acetyl) transferase 1, core 2
ENSFCAG00000008175	GDAP1L1	GDAP1L1	A3	16419897	16447217	-1	protein_coding		ganglioside induced differentiation associated protein 1 like 1
ENSFCAG00000015511	GEM	GEM	F2	41281860	41295063	-1	protein_coding		GTP binding protein overexpressed in skeletal muscle
ENSFCAG00000003503	GH1	GH1	E1	45806749	45808138	-1	protein_coding		growth hormone 1
ENSFCAG00000036042	GMFB	GMFB	B3	102083743	102098304	-1	protein_coding		glia maturation factor beta
ENSFCAG00000037827	GMFG	GMFG	E2	14590646	14597444	1	protein_coding		glia maturation factor gamma
ENSFCAG00000008471	GNA14	GNA14	D4	19059986	19265115	-1	protein_coding		G protein subunit alpha 14
ENSFCAG00000039246	GNAI3	GNAI3	C1	93600827	93640894	1	protein_coding		G protein subunit alpha i3
ENSFCAG00000032928		GNAQ	D4	19331553	19433322	-1	protein_coding		G protein subunit alpha q
ENSFCAG00000034937	GNAT2	GNAT2	C1	93646266	93659167	-1	protein_coding		G protein subunit alpha transducin 2
ENSFCAG00000002506	GOLGA3	GOLGA3	D3	631260	675164	1	protein_coding		golgin A3
ENSFCAG00000005142	GPA33	GPA33	F1	9931678	9956998	-1	protein_coding		glycoprotein A33
ENSFCAG00000008061	GPD1L	GPD1L	C2	148243419	148294430	1	protein_coding		glycerol-3-phosphate dehydrogenase 1 like
ENSFCAG00000028762	GPR1	GPR1	C1	192238119	192239186	-1	protein_coding		G protein-coupled receptor 1
ENSFCAG00000038334	GPR176	GPR176	B3	63299234	63423221	1	protein_coding		G protein-coupled receptor 176
ENSFCAG00000007436	GPR19	GPR19	B4	46625044	46626291	-1	protein_coding		G protein-coupled receptor 19
ENSFCAG00000015595	GPR61	GPR61	C1	93595288	93596643	1	protein_coding		G protein-coupled receptor 61
ENSFCAG00000013991	GPRC5A	GPRC5A	B4	46845031	46864383	1	protein_coding		G protein-coupled receptor class C group 5 member A
ENSFCAG00000013992	GPRC5D	GPRC5D	B4	46879912	46891229	-1	protein_coding		G protein-coupled receptor class C group 5 member D
ENSFCAG00000004963	GRHL2	GRHL2	F2	47719155	47891221	1	protein_coding		grainyhead like transcription factor 2
ENSFCAG00000031070	GSG1	GSG1	B4	47001414	47017502	-1	protein_coding		germ cell associated 1
ENSFCAG00000022281	GSPT1	GSPT1	E3	31337459	31375358	1	protein_coding		G1 to S phase transition 1
ENSFCAG00000015599	GSTM3	GSTM3	C1	93736660	93740818	-1	protein_coding		glutathione S-transferase Mu 3
ENSFCAG00000011143	GTSF1L	GTSF1L	A3	16832831	16838278	1	protein_coding		gametocyte specific factor 1 like
ENSFCAG00000004277	H1F0	H1F0	B4	131849320	131849904	1	protein_coding		histone H1.0
ENSFCAG00000011829	HABP2	HABP2	D2	70719915	70753382	1	protein_coding		hyaluronan binding protein 2
ENSFCAG00000014232	HDAC4	HDAC4	C1	220066949	220320936	-1	protein_coding		histone deacetylase 4
ENSFCAG00000013993		HEBP1	B4	46910425	46935673	-1	protein_coding		heme binding protein 1
ENSFCAG00000022061	HECTD2	HECTD2	D2	51891547	51967833	1	protein_coding		HECT domain E3 ubiquitin protein ligase 2
ENSFCAG00000000533	HHATL	HHATL	C2	149060477	149076832	1	protein_coding		hedgehog acyltransferase like
ENSFCAG00000023875	HHEX	HHEX	D2	52988439	52994580	1	protein_coding		hematopoietically expressed homeobox
ENSFCAG00000039759		HIGD1A	C2	148987965	148996821	1	protein_coding		HIG1 hypoxia inducible domain family member 1A
ENSFCAG00000001165	HINFP	HINFP	D1	16714610	16728178	1	protein_coding		histone H4 transcription factor
ENSFCAG00000001160	HMBS	HMBS	D1	16682357	16690640	1	protein_coding	Porphyria acute intermittent	hydroxymethylbilane synthase
ENSFCAG00000008178	HNF4A	HNF4A	A3	16311045	16338206	-1	protein_coding		hepatocyte nuclear factor 4 alpha
ENSFCAG00000027603	HNRNPAB	HNRNPAB	A1	92382924	92387285	-1	protein_coding		heterogeneous nuclear ribonucleoprotein A/B
ENSFCAG00000028219	HNRNPF	HNRNPF	D2	49626527	49627771	1	protein_coding		heterogeneous nuclear ribonucleoprotein F
ENSFCAG00000026896	HSPBP1	HSPBP1	E2	3145433	3158236	1	protein_coding		HSPA (Hsp70) binding protein 1
ENSFCAG00000008544	HTR7	HTR7	D2	51318326	51400615	-1	protein_coding		5-hydroxytryptamine receptor 7
ENSFCAG00000001154	HYOU1	HYOU1	D1	16650292	16662372	-1	protein_coding		hypoxia up-regulated 1
ENSFCAG00000006610	HYPK	HYPK	B3	59862318	59863726	-1	protein_coding		huntingtin interacting protein K
ENSFCAG00000023674	IBTK	IBTK	B2	74274572	74368061	-1	protein_coding		inhibitor of Bruton tyrosine kinase
ENSFCAG00000026411	IDE	IDE	D2	52795589	52905215	-1	protein_coding		insulin degrading enzyme
ENSFCAG00000010737		IFNL1	E2	14619943	14621508	-1	protein_coding		interferon lambda 1
ENSFCAG00000011137	IFT52	IFT52	A3	16892091	16923484	-1	protein_coding		intraflagellar transport 52
ENSFCAG00000003922	IGSF8	IGSF8	F1	65312629	65320231	1	protein_coding		immunoglobulin superfamily member 8
ENSFCAG00000031301		IGSF9	F1	65442869	65461119	1	protein_coding		immunoglobulin superfamily member 9
ENSFCAG00000005638	IL11	IL11	E2	3069000	3073832	1	protein_coding		interleukin 11
ENSFCAG00000008405	IL2RB	IL2RB	B4	131312414	131328182	-1	protein_coding		interleukin 2 receptor subunit beta
ENSFCAG00000029472	ING3	ING3	A2	137648489	137675394	1	protein_coding		inhibitor of growth family member 3
ENSFCAG00000014722	INO80	INO80	B3	62223319	62334908	1	protein_coding		INO80 complex subunit
ENSFCAG00000022035	INO80D	INO80D	C1	192100732	192164818	-1	protein_coding		INO80 complex subunit D
ENSFCAG00000010899	INPP5A	INPP5A	D2	87149642	87323899	1	protein_coding		inositol polyphosphate-5-phosphatase A
ENSFCAG00000011321	INPP5D	INPP5D	C1	215266949	215391084	1	protein_coding		inositol polyphosphate-5-phosphatase D
ENSFCAG00000008499	IQCA1	IQCA1	C1	217815529	217961637	-1	protein_coding		IQ motif containing with AAA domain 1
ENSFCAG00000003009	IRS1	IRS1	C1	210289606	210293310	-1	protein_coding		insulin receptor substrate 1
ENSFCAG00000005643	ISOC2	ISOC2	E2	3010413	3014758	1	protein_coding		isochorismatase domain containing 2
ENSFCAG00000013069	IVD	IVD	B3	62830272	62842801	-1	protein_coding		isovaleryl-CoA dehydrogenase
ENSFCAG00000000239	JAKMIP3	JAKMIP3	D2	86782985	86880643	1	protein_coding		Janus kinase and microtubule interacting protein 3
ENSFCAG00000029596	JMJD7	JMJD7	B3	61549273	61555507	-1	protein_coding		jmjC domain-containing protein 7
ENSFCAG00000008063	KCNC4	KCNC4	C1	94179126	94211032	1	protein_coding		potassium voltage-gated channel subfamily C member 4
ENSFCAG00000007877	KCND2	KCND2	A2	136998373	136999491	1	protein_coding		potassium voltage-gated channel subfamily D member 2
ENSFCAG00000002673	KCND3	KCND3	C1	95570863	95775735	-1	protein_coding		potassium voltage-gated channel subfamily D member 3
ENSFCAG00000024807	KCNH6	KCNH6	E1	45517132	45539801	1	protein_coding		potassium voltage-gated channel subfamily H member 6
ENSFCAG00000008537	KCNJ10	KCNJ10	F1	65363000	65364139	1	protein_coding		potassium voltage-gated channel subfamily J member 10
ENSFCAG00000007305	KCNJ11	KCNJ11	D1	73586104	73587276	-1	protein_coding		potassium voltage-gated channel subfamily J member 11
ENSFCAG00000015120	KCNJ9	KCNJ9	F1	65325027	65332878	-1	protein_coding		potassium voltage-gated channel subfamily J member 9
ENSFCAG00000011687	KCNK15	KCNK15	A3	16028512	16033550	-1	protein_coding		potassium two pore domain channel subfamily K member 15
ENSFCAG00000031784	KCNRG	KCNRG	A1	21629808	21635660	-1	protein_coding		potassium channel regulator
ENSFCAG00000039773	KCTD14	KCTD14	D1	54489254	54499881	1	protein_coding		potassium channel tetramerization domain containing 14
ENSFCAG00000001070	KCTD17	KCTD17	B4	131244973	131259289	1	protein_coding		potassium channel tetramerization domain containing 17
ENSFCAG00000007456	KCTD21	KCTD21	D1	54349253	54350035	1	protein_coding		potassium channel tetramerization domain containing 21
ENSFCAG00000012407	KIAA1549	KIAA1549	A2	152944453	153086731	-1	protein_coding		KIAA1549
ENSFCAG00000006217	KIF11	KIF11	D2	52922722	52968160	1	protein_coding		kinesin family member 11
ENSFCAG00000030086	KLHL25	KLHL25	B3	9743787	9777681	1	protein_coding		kelch like family member 25
ENSFCAG00000008883	KLHL40	KLHL40	C2	149073740	149080204	-1	protein_coding		kelch like family member 40
ENSFCAG00000029015	KMT5C	KMT5C	E2	3089626	3097755	-1	protein_coding		lysine methyltransferase 5C
ENSFCAG00000011577	KNDC1	KNDC1	D2	87602500	87667876	1	protein_coding		kinase non-catalytic C-lobe domain containing 1
ENSFCAG00000025470	KNL1	KNL1	B3	62604532	62674614	-1	protein_coding		kinetochore scaffold 1
ENSFCAG00000005014	KNSTRN	KNSTRN	B3	62850279	62860963	-1	protein_coding		kinetochore localized astrin/SPAG5 binding protein
ENSFCAG00000023386	KPNA3	KPNA3	A1	21803546	21896294	1	protein_coding		karyopherin subunit alpha 3
ENSFCAG00000004771	L3MBTL1	L3MBTL1	A3	16960686	16985680	-1	protein_coding		L3MBTL1, histone methyl-lysine binding protein
ENSFCAG00000030921		LAIR1	E2	3627927	3635886	1	protein_coding		leukocyte associated immunoglobulin like receptor 1
ENSFCAG00000023260	LCMT2	LCMT2	B3	60214183	60216240	1	protein_coding		leucine carboxyl methyltransferase 2
ENSFCAG00000022980		LDLRAD4	D3	30633273	31073930	-1	protein_coding		low density lipoprotein receptor class A domain containing 4
ENSFCAG00000003605	LENG1	LENG1	E2	3767482	3771666	1	protein_coding		leukocyte receptor cluster member 1
ENSFCAG00000002889	LENG8	LENG8	E2	3553567	3563943	-1	protein_coding		leukocyte receptor cluster member 8
ENSFCAG00000033429	LENG9	LENG9	E2	3552112	3553596	1	protein_coding		leukocyte receptor cluster member 9
ENSFCAG00000008319	LGALS1	LGALS1	B4	131747950	131751377	1	protein_coding		galectin 1
ENSFCAG00000024262	LGALS2	LGALS2	B4	131662116	131663835	-1	protein_coding		galectin 2
ENSFCAG00000036063	LIMD2	LIMD2	E1	45650671	45656482	-1	protein_coding		LIM domain containing 2
ENSFCAG00000011679	LITAF	LITAF	E3	31616212	31643228	1	protein_coding		lipopolysaccharide induced TNF factor
ENSFCAG00000029444		LOC101080736	D1	54439014	54455762	1	protein_coding		NADH dehydrogenase [ubiquinone] 1 subunit C2
ENSFCAG00000004315		LOC101081401	C1	96463236	96470794	-1	protein_coding		monocarboxylate transporter 1-like
ENSFCAG00000007350		LOC101083342	B3	61538582	61546463	-1	protein_coding		jmjC domain-containing protein 7
ENSFCAG00000031220		LOC101087098	D1	100369487	100370416	1	protein_coding		olfactory receptor 4B1-like
ENSFCAG00000038503		LOC101087185	E2	4740662	4766299	-1	protein_coding		zinc finger protein 260-like
ENSFCAG00000034328		LOC101089394	D1	100580649	100581581	1	protein_coding		olfactory receptor 4A15-like
ENSFCAG00000039685		LOC101089645	D1	100621423	100625410	1	protein_coding		olfactory receptor 4A5-like
ENSFCAG00000019393		LOC101090648	D2	87922148	87923104	-1	protein_coding		olfactory receptor 6B1-like
ENSFCAG00000013067		LOC101091201	B3	62959669	62995061	-1	protein_coding		serine/threonine-protein kinase PAK 6
ENSFCAG00000013761		LOC101091405	D2	87967370	87968287	-1	protein_coding		olfactory receptor 13G1-like
ENSFCAG00000029640		LOC101093562	E2	3342656	3368404	1	protein_coding		platelet glycoprotein VI
ENSFCAG00000035489		LOC101095582	D1	71366642	71372572	-1	protein_coding		calcitonin receptor-stimulating peptide 1
ENSFCAG00000023064		LOC101097024	F2	34327318	34327782	1	protein_coding		Golgi-associated plant pathogenesis-related protein 1
ENSFCAG00000030355		LOC101097853	E1	45781316	45796241	1	protein_coding		intercellular adhesion molecule 5
ENSFCAG00000028552		LOC101098160	D1	100264032	100265147	-1	protein_coding		olfactory receptor 4S2-like
ENSFCAG00000027588		LOC101098652	D1	100304306	100305235	1	protein_coding		olfactory receptor 4B1-like
ENSFCAG00000009670		LOC101099399	D1	100387674	100388582	1	protein_coding		olfactory receptor 140
ENSFCAG00000029704		LOC101099424	A1	92560157	92563246	1	protein_coding		transmembrane emp24 domain-containing protein 9-like
ENSFCAG00000001823		LOC101099425	F1	65861916	65862881	-1	protein_coding		olfactory receptor 10J1
ENSFCAG00000023747		LOC101099681	F1	65870316	65871251	-1	protein_coding		olfactory receptor 10J4-like
ENSFCAG00000034962		LOC101099903	D1	100459092	100460021	-1	protein_coding		olfactory receptor 4C46
ENSFCAG00000028427		LOC101099928	F1	65915075	65916049	-1	protein_coding		olfactory receptor 10J1-like
ENSFCAG00000012034		LOC101100105	A1	21339233	21371733	-1	protein_coding		histone-lysine N-methyltransferase SETDB2
ENSFCAG00000023051		LOC101100178	F1	66000565	66001497	1	protein_coding		olfactory receptor 10J1-like
ENSFCAG00000014680		LOC101100414	D1	100651449	100652378	1	protein_coding		olfactory receptor 4A47
ENSFCAG00000031893		LOC101101097	E2	2132225	2133163	-1	protein_coding		olfactory receptor 5
ENSFCAG00000025726		LOC101101602	E2	2296889	2313599	-1	protein_coding		zinc finger protein 471
ENSFCAG00000037767		LOC102900191	E2	16483439	16541092	-1	protein_coding		zinc finger protein 30 homolog
ENSFCAG00000037044		LOC105260998	D1	100633212	100634144	1	protein_coding		olfactory receptor 4A15-like
ENSFCAG00000037044		LOC105260999	D1	100633212	100634144	1	protein_coding		olfactory receptor 4A15-like
ENSFCAG00000024054		LOC111556214	E2	2120983	2121957	1	protein_coding		olfactory receptor 5-like
ENSFCAG00000037044		LOC111556539	D1	100633212	100634144	1	protein_coding		olfactory receptor 4A15-like
ENSFCAG00000031979		LOC111558094	E2	2054891	2056153	-1	protein_coding		olfactory receptor 5V1-like
ENSFCAG00000028668		LOC111560612	A1	91872037	91872978	1	protein_coding		olfactory receptor 1D2-like
ENSFCAG00000038849	LRFN1	LRFN1	E2	14601474	14613852	1	protein_coding		leucine rich repeat and fibronectin type III domain containing 1
ENSFCAG00000003151	LRIG1	LRIG1	A2	33869092	34003106	-1	protein_coding		leucine rich repeats and immunoglobulin like domains 1
ENSFCAG00000026331	LRIG2	LRIG2	C1	96704920	96771337	1	protein_coding		leucine rich repeats and immunoglobulin like domains 2
ENSFCAG00000000044	LRP6	LRP6	B4	46116174	46288408	-1	protein_coding		LDL receptor related protein 6
ENSFCAG00000009391	LRRC27	LRRC27	D2	86998049	87032290	1	protein_coding		leucine rich repeat containing 27
ENSFCAG00000000376	LRWD1	LRWD1	E3	9013638	9024055	1	protein_coding		leucine rich repeats and WD repeat domain containing 1
ENSFCAG00000025859	LY9	LY9	F1	64735950	64763842	-1	protein_coding		lymphocyte antigen 9
ENSFCAG00000008933	LYZL4	LYZL4	C2	149265984	149402812	1	protein_coding		lysozyme like 4
ENSFCAG00000031670	MAB21L3	MAB21L3	C1	99449034	99474533	1	protein_coding		mab-21 like 3
ENSFCAG00000009285	MAEL	MAEL	F1	9858192	9897333	1	protein_coding		maelstrom spermatogenic transposon silencer [Source:HGNC Symbol;Acc:HGNC:25929]
ENSFCAG00000000046	MANSC1	MANSC1	B4	46331093	46349589	-1	protein_coding		MANSC domain containing 1
ENSFCAG00000033534	MAP1A	MAP1A	B3	60024899	60045010	-1	protein_coding		microtubule associated protein 1A
ENSFCAG00000003496	MAP3K3	MAP3K3	E1	45599298	45653070	1	protein_coding		mitogen-activated protein kinase kinase kinase 3
ENSFCAG00000023435	MAPK1	MAPK1	D3	29523475	29633807	-1	protein_coding		mitogen-activated protein kinase 1
ENSFCAG00000034434	MARCH5	MARCH5	D2	52649887	52710112	1	protein_coding		membrane associated ring-CH-type finger 5
ENSFCAG00000018974	MBOAT7	MBOAT7	E2	3746014	3758036	1	protein_coding		membrane bound O-acyltransferase domain containing 7
ENSFCAG00000002279	MC5R	MC5R	D3	30492969	30493946	-1	protein_coding		melanocortin 5 receptor
ENSFCAG00000000977	MCAM	MCAM	D1	16861186	16872480	-1	protein_coding		melanoma cell adhesion molecule
ENSFCAG00000024183	MDH1	MDH1	A3	81431968	81453120	1	protein_coding		malate dehydrogenase 1
ENSFCAG00000015372	MDH1B	MDH1B	C1	192793194	192819425	-1	protein_coding		malate dehydrogenase 1B
ENSFCAG00000007556	MED13L	MED13L	D3	13109755	13380751	-1	protein_coding		mediator complex subunit 13 like
ENSFCAG00000006612	MFAP1	MFAP1	B3	59843976	59860630	1	protein_coding		microfibril associated protein 1
ENSFCAG00000006691	MFNG	MFNG	B4	131582441	131597710	-1	protein_coding		MFNG O-fucosylpeptide 3-beta-N-acetylglucosaminyltransferase
ENSFCAG00000000979	MFRP	MFRP	D1	16906531	16912088	-1	protein_coding		membrane frizzled-related protein
ENSFCAG00000007347	MGA	MGA	B3	61615372	61708463	-1	protein_coding		MGA, MAX dimerization protein
ENSFCAG00000004071	MIF	MIF	D3	29988009	29988895	1	protein_coding		macrophage migration inhibitory factor
ENSFCAG00000034674	MIR935	MIR935	E2	3962789	3962879	-1	miRNA		microRNA 935
ENSFCAG00000030482	MKL2	MKL2	E3	29262319	29389089	-1	protein_coding		MKL1/myocardin like 2
ENSFCAG00000015309	MMP11	MMP11	D3	29888107	29898487	1	protein_coding		matrix metallopeptidase 11
ENSFCAG00000027771	MMP16	MMP16	F2	35825973	36114607	-1	protein_coding		matrix metallopeptidase 16
ENSFCAG00000022813	MMP17	MMP17	D3	1299050	1310029	-1	protein_coding		matrix metallopeptidase 17
ENSFCAG00000027182	MOBP	MOBP	C2	151818290	151844549	-1	protein_coding		myelin-associated oligodendrocyte basic protein
ENSFCAG00000013305	MOV10	MOV10	C1	96364937	96378319	1	protein_coding		Mov10 RISC complex RNA helicase
ENSFCAG00000033463	MPST	MPST	B4	131229054	131237941	1	protein_coding		mercaptopyruvate sulfurtransferase
ENSFCAG00000010936	MRC2	MRC2	E1	44800326	44825931	1	protein_coding		mannose receptor C type 2
ENSFCAG00000019012	MROH2A	MROH2A	C1	215789566	215835010	1	protein_coding		maestro heat like repeat family member 2A
ENSFCAG00000026955	MRPL19	MRPL19	A3	91827666	91838144	1	protein_coding		mitochondrial ribosomal protein L19
ENSFCAG00000028261	MSRB2	MSRB2	B4	21767473	21777904	1	protein_coding		methionine sulfoxide reductase B2
ENSFCAG00000029471		MTG1	D2	87857997	87873504	1	protein_coding		mitochondrial ribosome associated GTPase 1
ENSFCAG00000028958	MYADM	MYADM	E2	4035519	4036487	-1	protein_coding		myeloid associated differentiation marker
ENSFCAG00000011141	MYBL2	MYBL2	A3	16847402	16880422	-1	protein_coding		MYB proto-oncogene like 2
ENSFCAG00000011071	MYOCD	MYOCD	E1	6627977	6738630	1	protein_coding		myocardin
ENSFCAG00000001785	MYRIP	MYRIP	C2	151215346	151556360	-1	protein_coding		myosin VIIA and Rab interacting protein
ENSFCAG00000025354	N4BP3	N4BP3	A1	92444830	92457596	-1	protein_coding		NEDD4 binding protein 3
ENSFCAG00000007984	NARS2	NARS2	D1	53949600	54081854	1	protein_coding		asparaginyl-tRNA synthetase 2, mitochondrial
ENSFCAG00000028853	NAT14	NAT14	E2	2981892	2984239	-1	protein_coding		N-acetyltransferase 14 (putative)
ENSFCAG00000026528	NCALD	NCALD	F2	47899822	48089473	-1	protein_coding		neurocalcin delta
ENSFCAG00000007425	NCCRP1	NCCRP1	E2	14701608	14704372	-1	protein_coding		non-specific cytotoxic cell receptor protein 1 homolog (zebrafish)
ENSFCAG00000023665		NCR3LG1	D1	73559415	73578670	1	protein_coding		natural killer cell cytotoxicity receptor 3 ligand 1
ENSFCAG00000003928	NCSTN	NCSTN	F1	65088545	65106457	-1	protein_coding		nicastrin
ENSFCAG00000003611	NDUFA3	NDUFA3	E2	3811922	3814295	-1	protein_coding		NADH:ubiquinone oxidoreductase subunit A3
ENSFCAG00000012615		NDUFAF1	B3	61948628	61982520	1	protein_coding		NADH:ubiquinone oxidoreductase complex assembly factor 1
ENSFCAG00000023344	NDUFS1	NDUFS1	C1	192194616	192221209	-1	protein_coding		NADH:ubiquinone oxidoreductase core subunit S1
ENSFCAG00000015763	NDUFS2	NDUFS2	F1	64462774	64473690	-1	protein_coding		NADH:ubiquinone oxidoreductase core subunit S2
ENSFCAG00000005493	NECTIN1	NECTIN1	D1	17167644	17232311	-1	protein_coding		nectin cell adhesion molecule 1
ENSFCAG00000014106	NECTIN3	NECTIN3	C2	57923384	57986603	1	protein_coding		nectin cell adhesion molecule 3
ENSFCAG00000031448	NECTIN4	NECTIN4	F1	64571217	64588985	1	protein_coding		nectin cell adhesion molecule 4
ENSFCAG00000003712	NEK3	NEK3	A1	19423202	19448196	1	protein_coding		NIMA related kinase 3
ENSFCAG00000003711	NEK5	NEK5	A1	19452868	19518362	1	protein_coding		NIMA related kinase 5
ENSFCAG00000038461	NGF	NGF	C1	98736640	98748195	-1	protein_coding		nerve growth factor
ENSFCAG00000028313	NHLH2	NHLH2	C1	99210074	99211230	-1	protein_coding		nescient helix-loop-helix 2
ENSFCAG00000025762	NHLRC2	NHLRC2	D2	70960224	71022632	1	protein_coding		NHL repeat containing 2
ENSFCAG00000015541	NHP2	NHP2	A1	92418602	92424143	1	protein_coding		NHP2 ribonucleoprotein
ENSFCAG00000032878	NIT1	NIT1	F1	64545763	64548763	-1	protein_coding		nitrilase 1
ENSFCAG00000008880	NKTR	NKTR	C2	149112466	149170927	-1	protein_coding		natural killer cell triggering receptor
ENSFCAG00000014978	NLRP12	NLRP12	E2	4082987	4113455	1	protein_coding		NLR family pyrin domain containing 12
ENSFCAG00000027516	NLRP13	NLRP13	E2	2533314	2618948	1	protein_coding		NLR family pyrin domain containing 13
ENSFCAG00000028778	NLRP5	NLRP5	E2	2515138	2550713	-1	protein_coding		NLR family pyrin domain containing 5
ENSFCAG00000002042	NLRP9	NLRP9	E2	2777322	2805501	-1	protein_coding		NLR family pyrin domain containing 9
ENSFCAG00000001167	NLRX1	NLRX1	D1	16751367	16763782	1	protein_coding		NLR family member X1
ENSFCAG00000010783	NOC4L	NOC4L	D3	1110071	1116143	-1	protein_coding		nucleolar complex associated 4 homolog
ENSFCAG00000038953		NOL12	B4	131755961	131763246	1	protein_coding		nucleolar protein 12
ENSFCAG00000005306	NPAS2	NPAS2	A3	59046573	59211167	-1	protein_coding		neuronal PAS domain protein 2
ENSFCAG00000006469	NR1H4	NR1H4	B4	121155374	121234555	1	protein_coding		nuclear receptor subfamily 1 group H member 4
ENSFCAG00000000497	NR1I3	NR1I3	F1	64444699	64449289	1	protein_coding		apolipoprotein A-II
ENSFCAG00000011830	NRAP	NRAP	D2	70752240	70823941	-1	protein_coding		nebulin related anchoring protein
ENSFCAG00000013247	NUB1	NUB1	A2	162681164	162709352	1	protein_coding		negative regulator of ubiquitin like proteins 1
ENSFCAG00000007304	NUCB2	NUCB2	D1	73517377	73558584	1	protein_coding		nucleobindin 2
ENSFCAG00000012613	NUSAP1	NUSAP1	B3	61982842	62024448	-1	protein_coding		nucleolar and spindle associated protein 1
ENSFCAG00000014636	NYAP2	NYAP2	C1	209056082	209332489	1	protein_coding		neuronal tyrosine-phosphorylated phosphoinositide-3-kinase adaptor 2
ENSFCAG00000032399	OAF	OAF	D1	17674538	17691234	1	protein_coding		out at first homolog
ENSFCAG00000033811	OIP5	OIP5	B3	62024661	62034561	1	protein_coding		Opa interacting protein 5
ENSFCAG00000029247	OR10J3	OR10J3	F1	65961919	65963777	1	protein_coding		olfactory receptor 10J4-like
ENSFCAG00000036637	OR10J5	OR10J5	F1	65804545	65805484	1	protein_coding		olfactory receptor 10J5-like
ENSFCAG00000025393	OR4B1	OR4B1	D1	100283801	100284727	1	protein_coding		olfactory receptor 4B1
ENSFCAG00000027310	OR4C12	OR4C12	D1	100452131	100453066	1	protein_coding		olfactory receptor 4C12
ENSFCAG00000009669	OR4C3	OR4C3	D1	100398901	100399884	1	protein_coding		olfactory receptor 4C3
ENSFCAG00000009671	OR4C45	OR4C45	D1	100424983	100425948	-1	protein_coding		olfactory receptor 4C45
ENSFCAG00000006793	OR4C5	OR4C5	D1	100436684	100437694	-1	protein_coding		olfactory receptor 4C5-like
ENSFCAG00000009668	OR4S1	OR4S1	D1	100353213	100354142	1	protein_coding		olfactory receptor 4S1
ENSFCAG00000030535	OR4X1	OR4X1	D1	100325259	100326188	1	protein_coding		olfactory receptor 4X1
ENSFCAG00000026447	OR4X2	OR4X2	D1	100315099	100316028	1	protein_coding		olfactory receptor 4X2
ENSFCAG00000030812	ORAI2	ORAI2	E3	9000653	9009110	1	protein_coding		ORAI calcium release-activated calcium modulator 2
ENSFCAG00000008060	OSBPL10	OSBPL10	C2	147814080	148129772	-1	protein_coding		oxysterol binding protein like 10
ENSFCAG00000010298	OSBPL9	OSBPL9	C1	41537648	41728856	1	protein_coding		oxysterol binding protein like 9
ENSFCAG00000030078	OSER1	OSER1	A3	16475218	16489395	1	protein_coding		oxidative stress responsive serine rich 1
ENSFCAG00000004972	OTOG	OTOG	D1	73742783	73829409	1	protein_coding		otogelin
ENSFCAG00000018716	OTX1	OTX1	A3	80978136	80981481	1	protein_coding		orthodenticle homeobox 1
ENSFCAG00000031400	OVGP1	OVGP1	C1	95242715	95255213	-1	protein_coding		oviductal glycoprotein 1
ENSFCAG00000002495	P2RX2	P2RX2	D3	777552	780094	-1	protein_coding		purinergic receptor P2X 2
ENSFCAG00000010740	PAF1	PAF1	E2	14542281	14546999	1	protein_coding		PAF1 homolog, Paf1/RNA polymerase II complex component
ENSFCAG00000029229	PAK4	PAK4	E2	14719707	14729324	-1	protein_coding		p21 (RAC1) activated kinase 4
ENSFCAG00000027170	PATL2	PATL2	B3	59039628	59048078	1	protein_coding		PAT1 homolog 2
ENSFCAG00000024808	PCDH10	PCDH10	B1	92738437	92778473	-1	protein_coding		protocadherin 10
ENSFCAG00000038209	PCGF5	PCGF5	D2	51654890	51778698	1	protein_coding		polycomb group ring finger 5
ENSFCAG00000022296	PDE3B	PDE3B	D1	71043946	71119082	1	protein_coding		phosphodiesterase 3B
ENSFCAG00000008620	PDIA4	PDIA4	A2	161071350	161097851	-1	protein_coding		protein disulfide isomerase family A member 4
ENSFCAG00000001168	PDZD3	PDZD3	D1	16764633	16767972	1	protein_coding		PDZ domain containing 3
ENSFCAG00000003924	PEA15	PEA15	F1	65218845	65220563	-1	protein_coding		proliferation and apoptosis adaptor protein 15
ENSFCAG00000033639	PEG3	PEG3	E2	1966482	1995035	1	protein_coding		paternally expressed 3
ENSFCAG00000030163	PELI1	PELI1	A3	81880449	81953267	-1	protein_coding		pellino E3 ubiquitin protein ligase 1
ENSFCAG00000012310	PFDN2	PFDN2	F1	64548755	64559788	1	protein_coding		prefoldin subunit 2
ENSFCAG00000013097	PHF11	PHF11	A1	21304799	21336499	-1	protein_coding		histone-lysine N-methyltransferase SETDB2
ENSFCAG00000005713	PHLDB2	PHLDB2	C2	58491936	58728059	1	protein_coding		pleckstrin homology like domain family B member 2
ENSFCAG00000015542	PHYKPL	PHYKPL	A1	92344310	92387782	1	protein_coding		5-phosphohydroxy-L-lysine phospho-lyase
ENSFCAG00000002809	PICK1	PICK1	B4	132055791	132077395	1	protein_coding		protein interacting with PRKCA 1
ENSFCAG00000039867	PIFO	PIFO	C1	95179142	95204198	1	protein_coding		primary cilia formation
ENSFCAG00000008535	PIGM	PIGM	F1	65374314	65375588	1	protein_coding		phosphatidylinositol glycan anchor biosynthesis class M
ENSFCAG00000023161	PIK3C2A	PIK3C2A	D1	73317111	73507933	-1	protein_coding		phosphatidylinositol-4-phosphate 3-kinase catalytic subunit type 2 alpha
ENSFCAG00000002473		PKIG	A3	16143937	16147605	-1	protein_coding		cAMP-dependent protein kinase inhibitor gamma
ENSFCAG00000007353	PLA2G4D	PLA2G4D	B3	61297332	61317547	1	protein_coding		phospholipase A2 group IVD
ENSFCAG00000007352	PLA2G4E	PLA2G4E	B3	61329948	61387274	1	protein_coding		phospholipase A2 group IVE
ENSFCAG00000009311	PLA2G4F	PLA2G4F	B3	61247461	61261770	1	protein_coding		phospholipase A2 group IVF
ENSFCAG00000002812	PLA2G6	PLA2G6	B4	132113992	132175267	-1	protein_coding		phospholipase A2 group VI
ENSFCAG00000001138	PLCB2	PLCB2	B3	62930352	62948318	1	protein_coding		phospholipase C beta 2
ENSFCAG00000022152	PLCL2	PLCL2	C2	134368075	134513041	1	protein_coding		phospholipase C like 2
ENSFCAG00000028255	PLCXD2	PLCXD2	C2	58431879	58480043	1	protein_coding		phosphatidylinositol specific phospholipase C X domain containing 2
ENSFCAG00000001028	PLD3	PLD3	E2	14051862	14073854	-1	protein_coding		phospholipase D family member 3
ENSFCAG00000007029	PLEKHA7	PLEKHA7	D1	73062126	73203771	-1	protein_coding		pleckstrin homology domain containing A7
ENSFCAG00000010742	PLEKHG2	PLEKHG2	E2	14512356	14526376	-1	protein_coding		pleckstrin homology and RhoGEF domain containing G2
ENSFCAG00000022100	PLEKHS1	PLEKHS1	D2	70876500	70899531	1	protein_coding
ENSFCAG00000014266		PLPP3	C1	45868797	46003675	-1	protein_coding		phospholipid phosphatase 3
ENSFCAG00000001918	PLPPR5	PLPPR5	C1	84597769	84817045	-1	protein_coding		phospholipid phosphatase related 5
ENSFCAG00000002498	POLE	POLE	D3	731432	777217	1	protein_coding		DNA polymerase epsilon, catalytic subunit
ENSFCAG00000039901	POLE4	POLE4	A3	91228193	91242125	1	protein_coding		DNA polymerase epsilon 4, accessory subunit
ENSFCAG00000002806	POLR2F	POLR2F	B4	131972172	131979682	1	protein_coding		RNA polymerase II subunit F
ENSFCAG00000000377	POLR2J	POLR2J	E3	9024463	9027974	-1	protein_coding		RNA polymerase II subunit J
ENSFCAG00000000541	POMGNT2	POMGNT2	C2	148784780	148786522	1	protein_coding		protein O-linked mannose N-acetylglucosaminyltransferase 2 (beta 1,4-)
ENSFCAG00000028985	POU2F1	POU2F1	F1	10193875	10266449	1	protein_coding		POU class 2 homeobox 1
ENSFCAG00000003355	POU2F3	POU2F3	D1	17757872	17779517	1	protein_coding		POU class 2 homeobox 3
ENSFCAG00000004223	PPIP5K1	PPIP5K1	B3	59979761	60025412	1	protein_coding		diphosphoinositol pentakisphosphate kinase 1
ENSFCAG00000002630	PPM1F	PPM1F	D3	29662212	29692322	-1	protein_coding		protein phosphatase, Mg2+/Mn2+ dependent 1F
ENSFCAG00000014429	PPM1J	PPM1J	C1	96384976	96392673	-1	protein_coding		protein phosphatase, Mg2+/Mn2+ dependent 1J
ENSFCAG00000015758	PPOX	PPOX	F1	64499388	64503142	-1	protein_coding		protoporphyrinogen oxidase
ENSFCAG00000005626	PPP1R12C	PPP1R12C	E2	3256868	3276084	1	protein_coding		protein phosphatase 1 regulatory subunit 12C
ENSFCAG00000024749		PPP1R2	C2	73431725	73454858	1	protein_coding		protein phosphatase 1 regulatory inhibitor subunit 2
ENSFCAG00000009469	PPP1R3C	PPP1R3C	D2	51990128	52063963	-1	protein_coding		protein phosphatase 1 regulatory subunit 3C
ENSFCAG00000005633	PPP6R1	PPP6R1	E2	3161531	3184680	1	protein_coding		protein phosphatase 6 regulatory subunit 1
ENSFCAG00000022478	PRDM4	PRDM4	B4	127444417	127469691	-1	protein_coding		PR/SET domain 4
ENSFCAG00000003080	PRKAA2	PRKAA2	C1	46019406	46080752	1	protein_coding		protein kinase AMP-activated catalytic subunit alpha 2
ENSFCAG00000001566	PRKCG	PRKCG	E2	4011728	4030979	-1	protein_coding		protein kinase C gamma
ENSFCAG00000000372	PRKRIP1	PRKRIP1	E3	8977175	8984242	1	protein_coding		PRKR interacting protein 1
ENSFCAG00000014037	PRPF31	PRPF31	E2	3788933	3803144	-1	protein_coding		pre-mRNA processing factor 31
ENSFCAG00000029198	PRUNE2	PRUNE2	D4	18285738	18559143	-1	protein_coding		prune homolog 2
ENSFCAG00000024154	PSAT1	PSAT1	D4	19872785	19906172	1	protein_coding		phosphoserine aminotransferase 1
ENSFCAG00000011381		PSMA1	D1	70808162	70820811	-1	protein_coding		proteasome subunit alpha 1
ENSFCAG00000001026	PSMC4	PSMC4	E2	14265352	14274524	-1	protein_coding		proteasome 26S subunit, ATPase 4
ENSFCAG00000003501	PSMC5	PSMC5	E1	45757389	45761888	1	protein_coding		proteasome 26S subunit, ATPase 5
ENSFCAG00000030830		PTPN2	D3	31456066	31542797	1	protein_coding		protein tyrosine phosphatase, non-receptor type 2
ENSFCAG00000005631	PTPRH	PTPRH	E2	3194851	3211988	1	protein_coding		protein tyrosine phosphatase, receptor type H
ENSFCAG00000004667	PTPRJ	PTPRJ	D1	100196222	100247629	1	protein_coding		protein tyrosine phosphatase, receptor type J
ENSFCAG00000004770	PTPRT	PTPRT	A3	17491458	18274539	1	protein_coding		protein tyrosine phosphatase, receptor type T
ENSFCAG00000010780	PUS1	PUS1	D3	1241314	1252384	-1	protein_coding		pseudouridylate synthase 1
ENSFCAG00000031370	PWP1	PWP1	B4	127401516	127426609	1	protein_coding		PWP1 homolog, endonuclein
ENSFCAG00000006289	PWWP2B	PWWP2B	D2	87048285	87050149	1	protein_coding		PWWP domain containing 2B
ENSFCAG00000008327	PXDN	PXDN	A3	139936104	140019516	1	protein_coding		peroxidasin
ENSFCAG00000033458	PXMP2	PXMP2	D3	716180	728990	-1	protein_coding		peroxisomal membrane protein 2
ENSFCAG00000008177	R3HDML	R3HDML	A3	16377345	16389942	-1	protein_coding		R3H domain containing like
ENSFCAG00000002536	RAB1A	RAB1A	A3	82726837	82761269	-1	protein_coding		RAB1A, member RAS oncogene family
ENSFCAG00000025776	RAC2	RAC2	B4	131379523	131394939	-1	protein_coding		Rac family small GTPase 2
ENSFCAG00000025586	RAD23B	RAD23B	D4	68286067	68333253	1	protein_coding		RAD23 homolog B, nucleotide excision repair protein
ENSFCAG00000014712		RAD51	B3	62557235	62590550	-1	protein_coding		RAD51 recombinase
ENSFCAG00000015513		RAD54B	F2	41380764	41476359	-1	protein_coding		RAD54 homolog B (S. cerevisiae)
ENSFCAG00000030756	RAP1A	RAP1A	C1	95492928	95516933	1	protein_coding		RAP1A, member of RAS oncogene family
ENSFCAG00000013972		RASGEF1A	D2	49782140	49821071	1	protein_coding		RasGEF domain family member 1A
ENSFCAG00000000022	RASGRP1	RASGRP1	B3	64531164	64610974	1	protein_coding		RAS guanyl releasing protein 1
ENSFCAG00000002130	RBMS3	RBMS3	C2	145588431	146299434	1	protein_coding		RNA binding motif single stranded interacting protein 3
ENSFCAG00000022634	RCSD1	RCSD1	F1	10422925	10501881	1	protein_coding		RCSD domain containing 1
ENSFCAG00000005625	RDH13	RDH13	E2	3300281	3312922	1	protein_coding		retinol dehydrogenase 13
ENSFCAG00000012999	RET	RET	D2	49883021	49915290	-1	protein_coding		ret proto-oncogene
ENSFCAG00000037376	RF00001	RF00001	A1	19644016	19644127	1	rRNA
ENSFCAG00000037253	RF00003	LOC111556467	C2	73603022	73603183	1	snRNA		U1 spliceosomal RNA
ENSFCAG00000039198	RF00003	LOC111556475	C2	33270032	33270186	-1	snRNA		U1 spliceosomal RNA
ENSFCAG00000038985	RF00003	LOC111556869	D1	16499345	16499511	1	snRNA		U1 spliceosomal RNA
ENSFCAG00000035998	RF00004	LOC111561216	B3	61137320	61137516	-1	snRNA		U2 spliceosomal RNA
ENSFCAG00000034787	RF00012	LOC111557080	A1	37381589	37381786	1	snoRNA		small nucleolar RNA U3
ENSFCAG00000039044	RF00015	LOC111560242	B1	129775796	129775935	-1	snRNA		U4 spliceosomal RNA
ENSFCAG00000038546	RF00016	RF00016	D1	73315872	73315960	-1	snoRNA		small nucleolar RNA, C/D box 14B
ENSFCAG00000035187	RF00016	RF00016	D1	73314539	73314625	-1	snoRNA		small nucleolar RNA, C/D box 14A
ENSFCAG00000032462	RF00019	RF00019	A2	161039452	161039547	1	misc_RNA		RNA, Ro-associated Y4
ENSFCAG00000034892	RF00020	RF00020	B3	60216669	60216777	1	snRNA
ENSFCAG00000035835	RF00026	RF00026	A1	19991782	19991873	1	snRNA
ENSFCAG00000040000	RF00026	LOC111556929	A1	21479466	21479571	-1	snRNA		U6 spliceosomal RNA
ENSFCAG00000036162	RF00026	LOC111556766	A1	92681971	92682080	-1	snRNA		U6 spliceosomal RNA
ENSFCAG00000036611	RF00026	LOC111559627	A2	34028454	34028562	1	snRNA		U6 spliceosomal RNA
ENSFCAG00000032112	RF00026	LOC111560008	A3	137426308	137426414	1	snRNA		U6 spliceosomal RNA
ENSFCAG00000037220	RF00026	LOC111559904	A3	76588622	76588728	1	snRNA		U6 spliceosomal RNA
ENSFCAG00000039479	RF00026	LOC111560739	B2	73987194	73987300	-1	snRNA		U6 spliceosomal RNA
ENSFCAG00000032621	RF00026	RF00026	B3	9717257	9717359	-1	snRNA		RNA, U6 small nuclear 231, pseudogene
ENSFCAG00000033364	RF00026	LOC111561036	B3	60150512	60150616	1	snRNA		U6 spliceosomal RNA
ENSFCAG00000033364	RF00026	LOC111561034	B3	60150512	60150616	1	snRNA		U6 spliceosomal RNA
ENSFCAG00000035795	RF00026	LOC111561066	B3	58716675	58716771	-1	snRNA		U6 spliceosomal RNA
ENSFCAG00000033433	RF00026	LOC111561043	B3	60662010	60662116	1	snRNA		U6 spliceosomal RNA
ENSFCAG00000039267	RF00026	LOC111561513	B4	97592437	97592543	1	snRNA		U6 spliceosomal RNA
ENSFCAG00000032230	RF00026	RF00026	C1	41474719	41474826	-1	snRNA		RNA, U6 small nuclear 1281, pseudogene
ENSFCAG00000033006	RF00026	LOC111556409	C2	147782364	147782468	-1	snRNA		U6 spliceosomal RNA
ENSFCAG00000038841	RF00026	LOC111556401	C2	151762191	151762294	1	snRNA		U6 spliceosomal RNA
ENSFCAG00000036868	RF00026	LOC111556414	C2	134705910	134706012	1	snRNA		U6 spliceosomal RNA
ENSFCAG00000033655	RF00026	LOC111556391	C2	146991982	146992088	-1	snRNA		U6 spliceosomal RNA
ENSFCAG00000039654	RF00026	LOC111556392	C2	149197786	149197891	-1	snRNA		U6 spliceosomal RNA
ENSFCAG00000039590	RF00026	LOC111556782	D1	73291496	73291601	1	snRNA		U6 spliceosomal RNA
ENSFCAG00000037977	RF00026	LOC111557224	D2	52631143	52631249	1	snRNA		U6 spliceosomal RNA
ENSFCAG00000033923	RF00026	LOC111557384	D3	13625576	13625680	-1	snRNA		U6 spliceosomal RNA
ENSFCAG00000032266	RF00026	LOC111557960	E1	45160958	45161064	1	snRNA		U6 spliceosomal RNA
ENSFCAG00000032396	RF00026	LOC111557876	E1	45264918	45265019	1	snRNA		U6 spliceosomal RNA
ENSFCAG00000037537	RF00026	LOC111558304	E3	31025448	31025554	1	snRNA		U6 spliceosomal RNA
ENSFCAG00000034806	RF00026	LOC111558653	F2	34476943	34477046	-1	snRNA		U6 spliceosomal RNA
ENSFCAG00000032531	RF00045	RF00045	C2	147324865	147325031	1	snoRNA
ENSFCAG00000039770	RF00091	LOC111556435	C2	151881034	151881182	-1	snoRNA		small nucleolar RNA SNORA62/SNORA6 family
ENSFCAG00000032382	RF00096	LOC111562130	C1	216140215	216140352	1	snoRNA		U8 small nucleolar RNA
ENSFCAG00000039472	RF00100	RF00100	A1	22016729	22017056	1	misc_RNA
ENSFCAG00000035989	RF00139	LOC111556832	D1	73561392	73561524	-1	snoRNA		small nucleolar RNA SNORA72
ENSFCAG00000037984	RF00156	LOC111561147	B3	101707946	101708078	1	snoRNA		small nucleolar RNA SNORA70
ENSFCAG00000035221	RF00264	RF00264	A2	33724559	33724632	1	snoRNA
ENSFCAG00000036726	RF00280	LOC111562152	C1	192227893	192227970	1	snoRNA		small nucleolar RNA SNORD51
ENSFCAG00000038996	RF00400	LOC111559965	A3	16835020	16835144	-1	snoRNA		small nucleolar RNA SNORA28
ENSFCAG00000034368	RF00403	LOC111562155	C1	192228259	192228391	1	snoRNA		small nucleolar RNA SNORA41
ENSFCAG00000037151	RF00412	LOC111561574	B4	131759149	131759277	1	snoRNA		small nucleolar RNA SNORA21
ENSFCAG00000038501	RF00413	LOC111556848	D1	16844883	16845012	1	snoRNA		small nucleolar RNA SNORA19
ENSFCAG00000039775	RF00416	RF00416	F1	65372370	65372496	1	snoRNA
ENSFCAG00000036776	RF00478	LOC111562163	C1	215438785	215439059	1	scaRNA		small Cajal body-specific RNA 6
ENSFCAG00000033438	RF00562	LOC111557401	D3	1175258	1175388	-1	snoRNA		small nucleolar RNA SNORA49
ENSFCAG00000039891	RF00578	LOC111559977	A3	58839568	58839682	1	snoRNA		small nucleolar RNA SNORD89
ENSFCAG00000034006	RF00619	RF00619	A3	138215305	138215363	-1	snRNA
ENSFCAG00000037845	RF00622	RF00622	D2	52589719	52589795	-1	ribozyme
ENSFCAG00000035025	RF01210	LOC111556464	C2	151789737	151789840	-1	snoRNA		small nucleolar RNA U13
ENSFCAG00000033442	RF01894	RF01894	D4	18436137	18436545	1	misc_RNA
ENSFCAG00000032140	RF01983	RF01983	C1	202053800	202053953	1	misc_RNA
ENSFCAG00000035010	RF02103	RF02103	A1	21579602	21579788	-1	misc_RNA
ENSFCAG00000035161	RF02104	RF02104	A1	21554829	21555162	-1	misc_RNA
ENSFCAG00000039553	RF02105	RF02105	A1	21604314	21604431	-1	misc_RNA
ENSFCAG00000035090	RF02106	RF02106	A1	21603856	21603945	-1	misc_RNA
ENSFCAG00000034845	RF02108	RF02108	A1	21593727	21593784	-1	misc_RNA
ENSFCAG00000033130	RF02109	RF02109	A1	21586158	21586241	-1	misc_RNA
ENSFCAG00000037810	RF02110	RF02110	A1	21580101	21580235	-1	misc_RNA
ENSFCAG00000036102	RF02271	RF02271	C1	192227162	192227347	1	misc_RNA
ENSFCAG00000032163	RF02277	RF02277	D2	71271557	71271680	-1	ribozyme
ENSFCAG00000039390	RFK	RFK	D4	18109626	18115235	-1	protein_coding		riboflavin kinase
ENSFCAG00000030646		RFPL4A	E2	2816213	2819190	1	protein_coding		ret finger protein like 4A
ENSFCAG00000027253	RFX8	RFX8	A3	58452265	58712879	1	protein_coding		RFX family member 8, lacking RFX DNA binding domain
ENSFCAG00000011469	RHBDD1	RHBDD1	C1	210330055	210462901	1	protein_coding		rhomboid domain containing 1
ENSFCAG00000012862	RHEB	RHEB	A2	162763642	162787610	-1	protein_coding		Ras homolog, mTORC1 binding
ENSFCAG00000036747	RHOC	RHOC	C1	96376480	96384745	-1	protein_coding		ras homolog family member C
ENSFCAG00000023043	RHOV	RHOV	B3	62425843	62426526	1	protein_coding		ras homolog family member V
ENSFCAG00000011688	RIMS4	RIMS4	A3	16002154	16023210	1	protein_coding		regulating synaptic membrane exocytosis 4
ENSFCAG00000011637	RMDN1	RMDN1	F2	34482722	34539338	-1	protein_coding		regulator of microtubule dynamics 1
ENSFCAG00000026170	RMDN3	RMDN3	B3	62539099	62558673	1	protein_coding		regulator of microtubule dynamics 3
ENSFCAG00000022567	RMND5B	RMND5B	A1	92423196	92441802	-1	protein_coding		required for meiotic nuclear division 5 homolog B
ENSFCAG00000035271	RNF11	RNF11	C1	41190222	41232605	1	protein_coding		ring finger protein 11
ENSFCAG00000000994	RNFT2	RNFT2	D3	13773901	13844339	1	protein_coding		ring finger protein, transmembrane 2
ENSFCAG00000018237	RNMT	RNMT	D3	30549670	30585233	-1	protein_coding		RNA guanine-7 methyltransferase
ENSFCAG00000028651	RPL11	RPL11	B4	120618555	120619837	-1	protein_coding		ribosomal protein L11
ENSFCAG00000015655		RPL14	C2	151061659	151064612	-1	protein_coding		ribosomal protein L14
ENSFCAG00000005639		RPL28	E2	3008997	3057857	-1	protein_coding		ribosomal protein L28
ENSFCAG00000026430	RPL31	RPL31	A3	59034027	59044416	-1	protein_coding		ribosomal protein L31
ENSFCAG00000029073	RPP30	RPP30	D2	51411400	51438947	1	protein_coding		ribonuclease P/MRP subunit p30
ENSFCAG00000039126	RPS13	RPS13	D1	73309781	73317100	-1	protein_coding		ribosomal protein S13
ENSFCAG00000010743	RPS16	RPS16	E2	14510189	14512941	1	protein_coding		ribosomal protein S16
ENSFCAG00000001151		RPS25	D1	16623869	16625620	-1	protein_coding		ribosomal protein S25
ENSFCAG00000023243	RPS7	RPS7	A3	138607289	138613717	-1	protein_coding		ribosomal protein S7
ENSFCAG00000014048	RPS9	RPS9	E2	3703945	3710558	1	protein_coding		ribosomal protein S9
ENSFCAG00000002739		RPSA	C2	151879727	151884394	-1	protein_coding		ribosomal protein SA
ENSFCAG00000010114	RSL1D1	RSL1D1	E3	31379577	31388807	1	protein_coding		ribosomal L1 domain containing 1
ENSFCAG00000026480	RTCB	RTCB	B4	127509003	127531842	-1	protein_coding		RNA 2',3'-cyclic phosphate and 5'-OH ligase
ENSFCAG00000012616	RTF1	RTF1	B3	61897286	61904947	-1	protein_coding		RTF1 homolog, Paf1/RNA polymerase II complex component
ENSFCAG00000011323	SAG	SAG	C1	215467822	215496407	1	protein_coding		S-antigen visual arrestin
ENSFCAG00000010739	SAMD4B	SAMD4B	sterile alpha motif domain containing 4B	14536585	14581455	-1	protein_coding		sterile alpha motif domain containing 4B
ENSFCAG00000010739	SAMD4B	MED29	mediator complex subunit 29	14536585	14581455	-1	protein_coding		mediator complex subunit 29
ENSFCAG00000004295	SATB1	SATB1	C2	135685767	135766540	-1	protein_coding		SATB homeobox 1
ENSFCAG00000018172	SBK2	SBK2	E2	2948055	2951336	1	protein_coding		SH3 domain binding kinase family member 2
ENSFCAG00000022999	SBK3	SBK3	E2	2941279	2944768	1	protein_coding		SH3 domain binding kinase family member 3
ENSFCAG00000034641		SC5D	D1	18723887	18728936	1	protein_coding		sterol-C5-desaturase
ENSFCAG00000019173	SCART1	SCART1	D2	87935639	87952804	1	protein_coding		scavenger receptor family member expressed on T cells 1
ENSFCAG00000003505	SCN4A	SCN4A	E1	45823157	45868415	-1	protein_coding		sodium voltage-gated channel alpha subunit 4
ENSFCAG00000028913	SCYL2	SCYL2	B4	120978517	121050177	1	protein_coding		SCY1 like pseudokinase 2
ENSFCAG00000031763	SEC22C	SEC22C	C2	149189189	149217267	1	protein_coding		SEC22 homolog C, vesicle trafficking protein
ENSFCAG00000010495	SEH1L	SEH1L	D3	31325827	31360457	-1	protein_coding		SEH1 like nucleoporin
ENSFCAG00000015484		SELENOV	E2	14441862	14450243	-1	protein_coding		selenoprotein V
ENSFCAG00000031217		SERF2	B3	59869650	59871448	-1	protein_coding		small EDRK-rich factor 2
ENSFCAG00000000341	SERINC3	SERINC3	A3	16242435	16264527	1	protein_coding		serine incorporator 3
ENSFCAG00000006611	SERINC4	SERINC4	B3	59864233	59868714	1	protein_coding		serine incorporator 4
ENSFCAG00000002492	SERTAD2	SERTAD2	A3	82365168	82365940	-1	protein_coding		SERTA domain containing 2
ENSFCAG00000010778	SFSWAP	SFSWAP	D3	1325654	1394339	-1	protein_coding		splicing factor SWAP
ENSFCAG00000001877	SGK2	SGK2	A3	16927357	16945376	-1	protein_coding		SGK2, serine/threonine kinase 2
ENSFCAG00000028777	SH2B2	SH2B2	E3	8939306	8946663	1	protein_coding		SH2B adaptor protein 2
ENSFCAG00000012047	SH3YL1	SH3YL1	A3	140729450	140773194	1	protein_coding		SH3 and SYLF domain containing 1
ENSFCAG00000007565	SHF	SHF	B3	58732963	58752957	1	protein_coding		Src homology 2 domain containing F
ENSFCAG00000027090	SHISA7	SHISA7	E2	3013632	3031154	1	protein_coding		shisa family member 7
ENSFCAG00000021985	SI	SI	C2	100765240	100864699	1	protein_coding		sucrase-isomaltase
ENSFCAG00000007022	SIPA1L1	SIPA1L1	B3	117066978	117356403	1	protein_coding		signal induced proliferation associated 1 like 1
ENSFCAG00000003932	SLAMF1	SLAMF1	F1	64861555	64899555	1	protein_coding		signaling lymphocytic activation molecule family member 1
ENSFCAG00000037467		SLAMF6	F1	64946831	64972919	1	protein_coding		SLAM family member 6
ENSFCAG00000003892	SLAMF7	SLAMF7	F1	64788271	64806234	-1	protein_coding		SLAM family member 7
ENSFCAG00000008526	SLAMF8	SLAMF8	F1	65540959	65550239	-1	protein_coding		SLAM family member 8
ENSFCAG00000008531	SLAMF9	SLAMF9	F1	65431982	65436521	1	protein_coding		SLAM family member 9
ENSFCAG00000038173	SLC16A1	SLC16A1	C1	96558543	96577781	-1	protein_coding		monocarboxylate transporter 1
ENSFCAG00000027746	SLC16A8	SLC16A8	B4	132079224	132084213	-1	protein_coding		solute carrier family 16 member 8
ENSFCAG00000018638	SLC17A8	SLC17A8	B4	121060883	121111561	1	protein_coding		solute carrier family 17 member 8
ENSFCAG00000001506	SLC1A4	SLC1A4	A3	82649628	82670925	1	protein_coding		solute carrier family 1 member 4
ENSFCAG00000022423	SLC22A15	SLC22A15	C1	99295077	99393125	1	protein_coding		solute carrier family 22 member 15
ENSFCAG00000003149	SLC25A26	SLC25A26	A2	33727965	33866906	1	protein_coding		solute carrier family 25 member 26
ENSFCAG00000002738	SLC25A38	SLC25A38	C2	151912283	151923651	-1	protein_coding		solute carrier family 25 member 38
ENSFCAG00000004070	SLC2A11	SLC2A11	D3	29951885	29972213	1	protein_coding		solute carrier family 2 member 11
ENSFCAG00000022435	SLC30A4	SLC30A4	B3	58470718	58500628	1	protein_coding		solute carrier family 30 member 4
ENSFCAG00000001153	SLC37A4	SLC37A4	D1	16626441	16636705	-1	protein_coding		solute carrier family 37 member 4
ENSFCAG00000031580	SLC5A8	SLC5A8	B4	121804136	121864180	-1	protein_coding		solute carrier family 5 member 8
ENSFCAG00000005162	SLC6A17	SLC6A17	C1	94042552	94196787	1	protein_coding		solute carrier family 6 member 17
ENSFCAG00000026721	SLITRK3	SLITRK3	C2	100663565	100666504	1	protein_coding		SLIT and NTRK like family member 3
ENSFCAG00000004068	SMARCB1	SMARCB1	D3	29899329	29933981	1	protein_coding		SWI/SNF related, matrix associated, actin dependent regulator of chromatin, subfamily b, member 1
ENSFCAG00000003502	SMARCD2	SMARCD2	E1	45761942	45767262	-1	protein_coding		SWI/SNF related, matrix associated, actin dependent regulator of chromatin, subfamily d, member 2
ENSFCAG00000034279	SMIM17	SMIM17	E2	2163911	2202196	-1	protein_coding		small integral membrane protein 17
ENSFCAG00000011680	SNN	SNN	E3	31529594	31529857	-1	protein_coding		stannin
ENSFCAG00000013751	SNTG2	SNTG2	A3	140108954	140238455	-1	protein_coding		syntrophin gamma 2
ENSFCAG00000010119	SNX29	SNX29	E3	30761355	31242504	-1	protein_coding		sorting nexin 29
ENSFCAG00000028713		SNX7	C1	84240317	84499871	1	protein_coding		sorting nexin 7
ENSFCAG00000032311	SORD	SORD	B3	58843485	58878403	-1	protein_coding		sorbitol dehydrogenase
ENSFCAG00000013217	SORL1	SORL1	D1	18856162	19028419	1	protein_coding		sortilin related receptor 1
ENSFCAG00000002807	SOX10	SOX10	B4	131984752	131993574	-1	protein_coding		SRY-box 10
ENSFCAG00000002214	SOX6	SOX6	D1	72342367	72942442	-1	protein_coding		SRY-box 6
ENSFCAG00000019110	SPATA5L1	SPATA5L1	B3	58540251	58564851	-1	protein_coding		spermatogenesis associated 5 like 1
ENSFCAG00000012217	SPG11	SPG11	B3	59050149	59139109	1	protein_coding		SPG11, spatacsin vesicle trafficking associated
ENSFCAG00000034240	SPIC	SPIC	B4	122092498	122106313	1	protein_coding		Spi-C transcription factor
ENSFCAG00000014719	SPINT1	SPINT1	B3	62440445	62453995	-1	protein_coding		serine peptidase inhibitor, Kunitz type 1
ENSFCAG00000009703	SPP2	SPP2	C1	216005274	216028898	1	protein_coding		secreted phosphoprotein 2
ENSFCAG00000012379	SPRED1	SPRED1	B3	64774662	64910018	-1	protein_coding		sprouty related EVH1 domain containing 1
ENSFCAG00000023216	SPRYD7	SPRYD7	A1	21698671	21715481	1	protein_coding		SPRY domain containing 7
ENSFCAG00000028031	SPTBN5	SPTBN5	B3	61490143	61535416	1	protein_coding		spectrin beta, non-erythrocytic 5
ENSFCAG00000039018	SRP14	SRP14	B3	63163425	63166342	1	protein_coding		signal recognition particle 14
ENSFCAG00000032814	SRSF6	SRSF6	A3	16999977	17006295	-1	protein_coding		serine and arginine rich splicing factor 6
ENSFCAG00000003170	SS18L2	SS18L2	C2	149178419	149184758	-1	protein_coding		SS18 like 2
ENSFCAG00000019051	SSC5D	SSC5D	E2	2958179	2980370	-1	protein_coding		scavenger receptor cysteine rich family member with 5 domains
ENSFCAG00000013748	SSTR3	SSTR3	B4	131364750	131366012	-1	protein_coding		somatostatin receptor 3
ENSFCAG00000013302	ST7L	ST7L	C1	96162488	96299668	-1	protein_coding		suppression of tumorigenicity 7 like
ENSFCAG00000030269	STARD9	STARD9	B3	60744794	60861779	-1	protein_coding		StAR related lipid transfer domain containing 9
ENSFCAG00000013794	STK32C	STK32C	D2	86898811	86933646	-1	protein_coding		serine/threonine kinase 32C
ENSFCAG00000003497	STRADA	STRADA	E1	45655731	45685166	-1	protein_coding		STE20-related kinase adaptor alpha
ENSFCAG00000006605	STRC	STRC	B3	59953609	59971071	1	protein_coding		stereocilin
ENSFCAG00000005155	STRIP1	STRIP1	C1	94008374	94046346	1	protein_coding		striatin interacting protein 1
ENSFCAG00000010744	SUPT5H	SUPT5H	E2	14477711	14504050	-1	protein_coding		SPT5 homolog, DSIF elongation factor subunit
ENSFCAG00000004107	SVOPL	SVOPL	A2	152718413	152788144	-1	protein_coding		SVOP like
ENSFCAG00000027001	SYPL2	SYPL2	C1	93520848	93535674	1	protein_coding		synaptophysin like 2
ENSFCAG00000005629	SYT5	SYT5	E2	3213056	3220310	1	protein_coding		synaptotagmin 5
ENSFCAG00000037758	TACO1	TACO1	E1	45576957	45585777	1	protein_coding		translational activator of cytochrome c oxidase 1
ENSFCAG00000005984	TACR1	TACR1	A3	91332446	91475726	-1	protein_coding		tachykinin receptor 1
ENSFCAG00000016255	TAGLN2	TAGLN2	F1	65464965	65468231	1	protein_coding		transgelin 2
ENSFCAG00000025925	TAGLN3	TAGLN3	C2	58750456	58764237	1	protein_coding		transgelin 3
ENSFCAG00000002076	TANC2	TANC2	E1	45116682	45431930	1	protein_coding		tetratricopeptide repeat, ankyrin repeat and coiled-coil containing 2
ENSFCAG00000004653	TBC1D5	TBC1D5	C2	134583881	135133220	-1	protein_coding		TBC1 domain family member 5
ENSFCAG00000018372	TBC1D8	TBC1D8	A3	58963736	59035115	1	protein_coding		TBC1 domain family member 8
ENSFCAG00000000632	TDRD1	TDRD1	D2	71281755	71332136	1	protein_coding		tudor domain containing 1
ENSFCAG00000022126	TDRD3	TDRD3	A1	36790652	36889997	1	protein_coding		tudor domain containing 3
ENSFCAG00000038712	TERB2	TERB2	B3	58910730	58937522	-1	protein_coding		telomere repeat binding bouquet formation protein 2
ENSFCAG00000003608	TFPT	TFPT	E2	3804764	3811829	1	protein_coding		TCF3 fusion partner
ENSFCAG00000004384	TGFBR2	TGFBR2	C2	146847455	146900593	1	protein_coding		transforming growth factor beta receptor 2
ENSFCAG00000007264	TGM5	TGM5	B3	60280833	60309517	1	protein_coding		transglutaminase 5
ENSFCAG00000013223	TGM7	TGM7	B3	60249563	60271573	1	protein_coding		transglutaminase 7
ENSFCAG00000011449	THBS1	THBS1	B3	63640445	63657321	-1	protein_coding		thrombospondin 1
ENSFCAG00000039734	THRSP	THRSP	D1	54459443	54459895	-1	protein_coding		thyroid hormone responsive
ENSFCAG00000010015	THSD1	THSD1	A1	19320546	19350826	-1	protein_coding		thrombospondin type 1 domain containing 1
ENSFCAG00000034020	THY1	THY1	D1	16953431	16961305	-1	protein_coding		Thy-1 cell surface antigen
ENSFCAG00000038288	TIMM50	TIMM50	E2	14465738	14476277	-1	protein_coding		translocase of inner mitochondrial membrane 50
ENSFCAG00000034191	TIMP3	TIMP3	B4	127857805	127917283	1	protein_coding		TIMP metallopeptidase inhibitor 3
ENSFCAG00000010933	TLK2	TLK2	E1	44651595	44765131	1	protein_coding		tousled like kinase 2
ENSFCAG00000003603	TMC4	TMC4	E2	3757643	3768368	1	protein_coding		transmembrane channel like 4
ENSFCAG00000039166		TMED9	A1	92543851	92550453	-1	protein_coding		transmembrane p24 trafficking protein 9
ENSFCAG00000024604	TMEM136	TMEM136	D1	17787543	17795205	1	protein_coding		transmembrane protein 136
ENSFCAG00000005635	TMEM150B	TMEM150B	E2	3115463	3123422	1	protein_coding		transmembrane protein 150B
ENSFCAG00000039837	TMEM17	TMEM17	A3	80458169	80468554	-1	protein_coding		transmembrane protein 17
ENSFCAG00000002155	TMEM18	TMEM18	A3	140405663	140411884	1	protein_coding		transmembrane protein 18
ENSFCAG00000034365	TMEM190	TMEM190	E2	3060914	3066573	-1	protein_coding		transmembrane protein 190
ENSFCAG00000030437	TMEM62	TMEM62	B3	60352699	60384755	-1	protein_coding		transmembrane protein 62
ENSFCAG00000030518	TMEM87A	TMEM87A	B3	61157984	61193709	1	protein_coding		transmembrane protein 87A
ENSFCAG00000008400	TMPRSS6	TMPRSS6	B4	131262852	131300428	-1	protein_coding		transmembrane serine protease 6
ENSFCAG00000032752	TNFRSF17	TNFRSF17	E3	31262261	31267721	-1	protein_coding		TNF receptor superfamily member 17
ENSFCAG00000014953	TNKS2	TNKS2	D2	52172673	52240436	1	protein_coding		tankyrase 2
ENSFCAG00000005627	TNNI3	TNNI3	E2	3231424	3234290	1	protein_coding		troponin I3, cardiac type
ENSFCAG00000002054	TNNT1	TNNT1	E2	3237703	3248524	1	protein_coding
ENSFCAG00000003606		TNP2	E3	31887139	31888557	1	protein_coding		transition protein 2
ENSFCAG00000001073	TNS1	TNS1	C1	202489498	202618654	-1	protein_coding		tensin 1
ENSFCAG00000015769	TOMM40L	TOMM40L	F1	64448233	64453357	-1	protein_coding		translocase of outer mitochondrial membrane 40 like
ENSFCAG00000002631	TOP3B	TOP3B	D3	29697373	29714492	-1	protein_coding		DNA topoisomerase III beta
ENSFCAG00000025798	TOX2	TOX2	A3	16569117	16678393	-1	protein_coding		TOX high mobility group box family member 2
ENSFCAG00000022265	TP53BP1	TP53BP1	B3	60044178	60142165	1	protein_coding		tumor protein p53 binding protein 1
ENSFCAG00000002875	TPO	TPO	A3	140044070	140077325	-1	protein_coding	Hypothyroidism	thyroid peroxidase
ENSFCAG00000001850	TRAF3IP1	TRAF3IP1	C1	219497334	219557580	1	protein_coding		TRAF3 interacting protein 1
ENSFCAG00000006142	TRAK1	TRAK1	C2	149576776	149706990	-1	protein_coding		trafficking kinesin protein 1
ENSFCAG00000024779	TRAPPC12	TRAPPC12	A3	138686532	138772877	-1	protein_coding		trafficking protein particle complex 12
ENSFCAG00000001152	TRAPPC4	TRAPPC4	D1	16626257	16629316	1	protein_coding		trafficking protein particle complex 4
ENSFCAG00000028107	TRIM13	TRIM13	A1	21637436	21638659	-1	protein_coding		tripartite motif containing 13
ENSFCAG00000004091	TRIM24	TRIM24	A2	152578856	152704097	1	protein_coding		transcription intermediary factor 1-alpha
ENSFCAG00000003353	TRIM29	TRIM29	D1	17584434	17611348	-1	protein_coding		tripartite motif containing 29
ENSFCAG00000002880	TRIM69	TRIM69	B3	58944450	58991528	-1	protein_coding		tripartite motif containing 69
ENSFCAG00000009701	TRPM8	TRPM8	C1	215901972	215974129	1	protein_coding		transient receptor potential cation channel subfamily M member 8
ENSFCAG00000014045	TSEN34	TSEN34	E2	3739267	3744505	-1	protein_coding		tRNA splicing endonuclease subunit 34
ENSFCAG00000023943	TSPAN12	TSPAN12	A2	137514265	137581046	-1	protein_coding		tetraspanin 12
ENSFCAG00000001069	TST	TST	B4	131217152	131229254	-1	protein_coding		thiosulfate sulfurtransferase
ENSFCAG00000035869		TTBK2	B3	60600784	60701723	1	protein_coding		tau tubulin kinase 2
ENSFCAG00000012409	TTC26	TTC26	A2	153207227	153258449	1	protein_coding		tetratricopeptide repeat domain 26
ENSFCAG00000014565	TTC39A	TTC39A	C1	41236924	41268417	-1	protein_coding		tetratricopeptide repeat domain 39A
ENSFCAG00000012178	TTC9B	TTC9B	E2	14173180	14175468	1	protein_coding		tetratricopeptide repeat domain 9B
ENSFCAG00000008179	TTPAL	TTPAL	A3	16265346	16279955	-1	protein_coding		alpha tocopherol transfer protein like
ENSFCAG00000028140	TTYH1	TTYH1	E2	3572944	3582355	-1	protein_coding		tweety family member 1
ENSFCAG00000002160	TUBGCP2	TUBGCP2	D2	87719546	87747561	-1	protein_coding		tubulin gamma complex associated protein 2
ENSFCAG00000024778	TUBGCP4	TUBGCP4	B3	60139022	60174834	-1	protein_coding		tubulin gamma complex associated protein 4
ENSFCAG00000037141	TWIST2	TWIST2	C1	219910794	219919637	1	protein_coding		twist family bHLH transcription factor 2
ENSFCAG00000011681	TXNDC11	TXNDC11	E3	31469711	31526825	1	protein_coding		thioredoxin domain containing 11
ENSFCAG00000011504	U2AF2	U2AF2	E2	2834116	2853907	-1	protein_coding		U2 small nuclear RNA auxiliary factor 2
ENSFCAG00000005640	UBE2S	UBE2S	E2	3044086	3047989	1	protein_coding		ubiquitin conjugating enzyme E2 S
ENSFCAG00000012410	UBN2	UBN2	A2	153277667	153350086	1	protein_coding		ubinuclein 2
ENSFCAG00000002426	UBR1	UBR1	B3	60398441	60538763	1	protein_coding		ubiquitin protein ligase E3 component n-recognin 1
ENSFCAG00000009829		UFC1	F1	64510674	64515191	-1	protein_coding		ubiquitin-fold modifier conjugating enzyme 1
ENSFCAG00000018580	UGP2	UGP2	A3	81673248	81737628	1	protein_coding		UDP-glucose pyrophosphorylase 2
ENSFCAG00000009700	UGT1A1	UGT1A1	C1	215759959	215790703	1	protein_coding		UDP glucuronosyltransferase 1 family, polypeptide A1
ENSFCAG00000004669	UHRF1BP1L	UHRF1BP1L	B4	120808681	120924983	-1	protein_coding		UHRF1 binding protein 1 like
ENSFCAG00000010779	ULK1	ULK1	D3	1254348	1277236	-1	protein_coding		unc-51 like autophagy activating kinase 1
ENSFCAG00000006141	ULK4	ULK4	C2	149823212	150396788	1	protein_coding		unc-51 like kinase 4
ENSFCAG00000023162	UPK2	UPK2	D1	16586290	16589654	1	protein_coding		uroplakin 2
ENSFCAG00000012307	USF1	USF1	F1	64606853	64612177	1	protein_coding		upstream transcription factor 1
ENSFCAG00000004971	USH1C	USH1C	D1	73687841	73735914	-1	protein_coding		USH1 protein network component harmonin
ENSFCAG00000000980	USP2	USP2	D1	16916459	16941927	-1	protein_coding		ubiquitin specific peptidase 2
ENSFCAG00000009830	USP21	USP21	F1	64503595	64510061	-1	protein_coding		ubiquitin specific peptidase 21
ENSFCAG00000007458	USP35	USP35	D1	54280207	54329224	-1	protein_coding		ubiquitin specific peptidase 35
ENSFCAG00000028768	USP40	USP40	C1	215617327	215707060	-1	protein_coding		ubiquitin specific peptidase 40
ENSFCAG00000006150	UTP20	UTP20	B4	121926365	122035782	1	protein_coding		UTP20, small subunit processome component
ENSFCAG00000010493	VANGL1	VANGL1	C1	99028954	99067332	1	protein_coding		VANGL planar cell polarity protein 1
ENSFCAG00000003929	VANGL2	VANGL2	F1	65031219	65056289	-1	protein_coding		VANGL planar cell polarity protein 2
ENSFCAG00000031018	VENTX	VENTX	D2	87682213	87685656	1	protein_coding		VENT homeobox
ENSFCAG00000009040	VIPR1	VIPR1	C2	149228911	149264918	-1	protein_coding		vasoactive intestinal peptide receptor 1
ENSFCAG00000024620	VIRMA	VIRMA	F2	41486432	41545087	-1	protein_coding		vir like m6A methyltransferase associated
ENSFCAG00000035722	VPREB1	VPREB1	D3	29807294	29808680	1	protein_coding		immunoglobulin iota chain
ENSFCAG00000004058	VPREB3	VPREB3	D3	29876299	29877889	-1	protein_coding		V-set pre-B cell surrogate light chain 3
ENSFCAG00000001156	VPS11	VPS11	D1	16670308	16682389	1	protein_coding		VPS11, CORVET/HOPS core subunit
ENSFCAG00000000749	VPS13A	VPS13A	D4	18781648	19035797	1	protein_coding		vacuolar protein sorting 13 homolog A
ENSFCAG00000014720	VPS18	VPS18	B3	62394166	62406138	-1	protein_coding		VPS18, CORVET/HOPS core subunit
ENSFCAG00000010019	VPS36	VPS36	A1	19354986	19378942	-1	protein_coding		vacuolar protein sorting 36 homolog
ENSFCAG00000009312	VPS39	VPS39	B3	61199432	61245509	1	protein_coding		VPS39, HOPS complex subunit
ENSFCAG00000008259	VPS54	VPS54	A3	81690193	81826831	-1	protein_coding		VPS54, GARP complex subunit
ENSFCAG00000022979	VRK2	VRK2	A3	76448008	76551363	1	protein_coding		vaccinia related kinase 2
ENSFCAG00000008527	VSIG8	VSIG8	F1	65519472	65528421	1	protein_coding		V-set and immunoglobulin domain containing 8
ENSFCAG00000004422	VSTM1	VSTM1	E2	3895252	3912776	1	protein_coding		V-set and transmembrane domain-containing protein 1
ENSFCAG00000000633	VWA2	VWA2	D2	71337113	71383910	1	protein_coding		von Willebrand factor A domain containing 2
ENSFCAG00000003701	WDFY2	WDFY2	A1	19788078	19963646	-1	protein_coding		WD repeat and FYVE domain containing 2
ENSFCAG00000006657	WDPCP	WDPCP	A3	81046744	81338332	-1	protein_coding		WD repeat containing planar cell polarity effector
ENSFCAG00000006613	WDR76	WDR76	B3	59779465	59842348	-1	protein_coding		WD repeat domain 76
ENSFCAG00000005651	WDR77	WDR77	C1	95258353	95268835	-1	protein_coding		WD repeat domain 77
ENSFCAG00000002476	WISP2	WISP2	A3	16050465	16065465	-1	protein_coding		WNT1 inducible signaling pathway protein 2
ENSFCAG00000029148	WNT16	WNT16	A2	137983339	137995322	1	protein_coding		Wnt family member 16
ENSFCAG00000036315	WNT2B	WNT2B	C1	96208692	96224074	1	protein_coding		Wnt family member 2B
ENSFCAG00000025184	WWP1	WWP1	F2	34344458	34485415	1	protein_coding		WW domain containing E3 ubiquitin protein ligase 1
ENSFCAG00000037617	XXYLT1	XXYLT1	C2	73681807	73821363	1	protein_coding		xyloside xylosyltransferase 1
ENSFCAG00000031967	YTHDC2	YTHDC2	A1	92577513	92649113	1	protein_coding		YTH domain containing 2
ENSFCAG00000028492	ZBED2	ZBED2	C2	58355944	58356597	-1	protein_coding		zinc finger BED-type containing 2
ENSFCAG00000000532		ZBTB47	C2	149094649	149107541	-1	protein_coding		zinc finger and BTB domain containing 47
ENSFCAG00000011684	ZC3H7A	ZC3H7A	E3	31427757	31466778	1	protein_coding		zinc finger CCCH-type containing 7A
ENSFCAG00000026631	ZC3HAV1	ZC3HAV1	A2	153123429	153190606	-1	protein_coding		zinc finger CCCH-type containing, antiviral 1
ENSFCAG00000009439	ZCWPW2	ZCWPW2	C2	144792657	144936465	1	protein_coding		zinc finger CW-type and PWWP domain containing 2
ENSFCAG00000036769	ZDBF2	ZDBF2	C1	192367625	192394458	1	protein_coding		zinc finger DBF-type containing 2
ENSFCAG00000039975	ZFP14	ZFP14	E2	16755658	16770160	-1	protein_coding		ZFP14 zinc finger protein
ENSFCAG00000032006	ZFP36	ZFP36	E2	14530244	14533464	-1	protein_coding		ZFP36 ring finger protein
ENSFCAG00000029562	ZFP82	ZFP82	E2	16794977	16818075	-1	protein_coding		zinc finger protein 82 homolog
ENSFCAG00000014717	ZFYVE19	ZFYVE19	B3	62480817	62494524	-1	protein_coding		zinc finger FYVE-type containing 19
ENSFCAG00000002899	ZNF106	ZNF106	B3	60950517	61017264	1	protein_coding		zinc finger protein 106
ENSFCAG00000024075	ZNF140	ZNF140	D3	428726	447682	-1	protein_coding		zinc finger protein 140
ENSFCAG00000022357	ZNF212	ZNF212	A2	161245143	161259523	1	protein_coding		zinc finger protein 212
ENSFCAG00000002509	ZNF26	ZNF26	D3	505853	522929	-1	protein_coding		zinc finger protein 26
ENSFCAG00000003200	ZNF260	ZNF260	E2	16908355	16909584	-1	protein_coding		zinc finger protein 260
ENSFCAG00000030399	ZNF268	ZNF268	D3	340928	372843	-1	protein_coding		zinc finger protein 268
ENSFCAG00000007550	ZNF282	ZNF282	A2	161212846	161236726	1	protein_coding		zinc finger protein 282
ENSFCAG00000025325	ZNF331	ZNF331	E2	4206951	4221636	-1	protein_coding		zinc finger protein 331
ENSFCAG00000023911	ZNF354A	ZNF354A	A1	91902415	91920095	1	protein_coding		zinc finger protein 354A
ENSFCAG00000026545	ZNF382	ZNF382	E2	17025114	17051194	1	protein_coding		zinc finger protein 382
ENSFCAG00000027175	ZNF385D	ZNF385D	C2	138372299	138670405	-1	protein_coding		zinc finger protein 385D
ENSFCAG00000007549	ZNF398	ZNF398	A2	161180994	161202608	1	protein_coding		zinc finger protein 398
ENSFCAG00000037277	ZNF461	ZNF461	E2	17072003	17105515	-1	protein_coding		zinc finger protein 461
ENSFCAG00000004231	ZNF462	ZNF462	D4	67941011	68074496	1	protein_coding		zinc finger protein 462
ENSFCAG00000011497	ZNF524	ZNF524	E2	2901967	2902758	-1	protein_coding		zinc finger protein 524
ENSFCAG00000030915	ZNF529	ZNF529	E2	16949775	16985585	-1	protein_coding		zinc finger protein 529
ENSFCAG00000005199	ZNF566	ZNF566	E2	16836292	16851079	-1	protein_coding		zinc finger protein 566
ENSFCAG00000033681	ZNF580	ZNF580	E2	2863706	2864224	-1	protein_coding		zinc finger protein 580
ENSFCAG00000011501	ZNF581	ZNF581	E2	2861276	2861872	-1	protein_coding		zinc finger protein 581
ENSFCAG00000022240	ZNF582	ZNF582	E2	2350386	2364553	-1	protein_coding		zinc finger protein 582
ENSFCAG00000002508	ZNF605	ZNF605	D3	542099	547762	1	protein_coding		zinc finger protein 605
ENSFCAG00000038065	ZNF620	ZNF620	C2	151018886	151028842	-1	protein_coding		zinc finger protein 620
ENSFCAG00000027308	ZNF621	ZNF621	C2	150999260	151002653	-1	protein_coding		zinc finger protein 621
ENSFCAG00000029227	ZNF628	ZNF628	E2	2985282	2988700	-1	protein_coding		zinc finger protein 628
ENSFCAG00000033748	ZNF662	ZNF662	C2	148905155	148910471	-1	protein_coding		zinc finger protein 662
ENSFCAG00000034836	ZNF70	ZNF70	D3	29870166	29871512	-1	protein_coding		zinc finger protein 70
ENSFCAG00000033189	ZNF706	ZNF706	F2	47450407	47470497	-1	protein_coding		zinc finger protein 706
ENSFCAG00000037563	ZNF71	ZNF71	E2	2213093	2214529	-1	protein_coding		zinc finger protein 71
ENSFCAG00000030562	ZNF784	ZNF784	E2	2884723	2888541	1	protein_coding		zinc finger protein 784
ENSFCAG00000030634	ZNF786	ZNF786	zinc finger protein 786	161117611	161153940	-1	protein_coding		zinc finger protein 786
ENSFCAG00000030634	ZNF786	ZNF425	zinc finger protein 425	161117611	161153940	-1	protein_coding		zinc finger protein 425
ENSFCAG00000033869	ZNF793	ZNF793	E2	16603836	16606749	1	protein_coding		zinc finger protein 793
ENSFCAG00000025869	ZNF829	ZNF829	E2	16626537	16652513	-1	protein_coding		zinc finger protein 829
ENSFCAG00000028412	ZNF865	ZNF865	E2	2891098	2894333	-1	protein_coding		zinc finger protein 865
ENSFCAG00000002712	ZSCAN29	ZSCAN29	B3	60174637	60186026	1	protein_coding		zinc finger and SCAN domain containing 29

## Sheet: Supplementary Table S1b
Supplementary Table S1b. Enrichment in gene ontology (GO) categories of the domestic excess genes surrounding the outlier domestic-like SNPs identified from PCADMIX
term ID	term type	term group	term depth	term name	p-value	Q&T list
GO:0050839	MF	2	1	Cell adhesion molecule binding	0.0156	WISP2,GOLGA3,RAB1A,TRIM29,CTNNB1,CBL,PTPRT,NECTIN1,PHLDB2,FRMD5,CDC42EP1,RSL1D1,THBS1,CAPZA1,GPRC5A,NECTIN3,PLPP3,CDH17,RPL14,TAGLN2,ADAM8,F11R,EPS8L1,EHD4,DLG1,ZC3HAV1,EPS15,PAK4,THY1,LOC101097853,MKL2,PTPN2,NECTIN4
HP:0000825	hp	1	1	Hyperinsulinemic hypoglycemia	0.0418	SLC16A1,ABCC8,KCNJ11,HNF4A,CDKN1B,CDKN2C

## Sheet: Supplementary Table S1c
Supplementary Table S1c. Wildcat excess genes surrounding the outlier wildcat-like SNPs identified from PCADMIX
Gene stable ID	Gene name	Associate Gene name +Wiki	Chromosome	Gene start (bp)	Gene end (bp)	Strand	Gene type	Phenotype description	Gene description
ENSFCAG00000009773	AARS2	AARS2	B2	42608964	42623418	-1	protein_coding		alanyl-tRNA synthetase 2, mitochondrial
ENSFCAG00000006130	ABCB9	ABCB9	D3	6978245	7004679	1	protein_coding		ATP binding cassette subfamily B member 9
ENSFCAG00000009727	ABCC10	ABCC10	B2	41781154	41801824	1	protein_coding		ATP binding cassette subfamily C member 10
ENSFCAG00000012073	ABR	ABR	E1	15991486	16086004	-1	protein_coding		active BCR-related
ENSFCAG00000026667	ACAD11	ACAD11	C2	130419004	130512064	1	protein_coding		acyl-CoA dehydrogenase family member 11
ENSFCAG00000003875	ACKR4	ACKR4	C2	130467086	130468138	-1	protein_coding		atypical chemokine receptor 4
ENSFCAG00000001293	ACO1	ACO1	D4	54788305	54828688	1	protein_coding		aconitase 1
ENSFCAG00000025430	ACP6	ACP6	C1	103948963	103969294	-1	protein_coding		acid phosphatase 6, lysophosphatidic
ENSFCAG00000007537	ACPP	ACPP	C2	130714126	130760384	-1	protein_coding		acid phosphatase, prostate
ENSFCAG00000004445	ACTN2	ACTN2	D2	12232824	12307513	-1	protein_coding		actinin alpha 2
ENSFCAG00000000754	ADAMTSL4	ADAMTSL4	C1	105531209	105539371	1	protein_coding		ADAMTS like 4
ENSFCAG00000029424	ADCY7	ADCY7	E2	28055878	28113913	1	protein_coding		adenylate cyclase 7
ENSFCAG00000006436	ADCY8	ADCY8	F2	73046404	73271025	-1	protein_coding		adenylate cyclase 8
ENSFCAG00000009304	ADGRF1	ADGRF1	B2	45183163	45283632	-1	protein_coding		adhesion G protein-coupled receptor F1
ENSFCAG00000009300	ADGRF5	ADGRF5	B2	45033485	45134113	-1	protein_coding		adhesion G protein-coupled receptor F5
ENSFCAG00000025759	ADGRL2	ADGRL2	C1	68787878	69009108	1	protein_coding		adhesion G protein-coupled receptor L2
ENSFCAG00000033758	ADIPOR1	ADIPOR1	F1	41977322	41995363	-1	protein_coding		adiponectin receptor 1
ENSFCAG00000013109	ADORA1	ADORA1	F1	42160311	42193879	1	protein_coding		adenosine A1 receptor
ENSFCAG00000009171	ADTRP	ADTRP	B2	18499827	18566131	1	protein_coding		androgen dependent TFPI regulating protein
ENSFCAG00000014695	AGAP2	AGAP2	B4	84080322	84096065	-1	protein_coding		ArfGAP with GTPase domain, ankyrin repeat and PH domain 2
ENSFCAG00000005428	AGR2	AGR2	A2	108664966	108672611	-1	protein_coding		anterior gradient 2, protein disulphide isomerase family member
ENSFCAG00000005018		AHR	A2	109125122	109180992	1	protein_coding		aryl hydrocarbon receptor
ENSFCAG00000024106	AKAIN1	AKAIN1	D3	38397889	38398236	1	protein_coding		A-kinase anchor inhibitor 1
ENSFCAG00000002741	ALDH1B1	ALDH1B1	D4	59731123	59732682	1	protein_coding		aldehyde dehydrogenase 1 family member B1
ENSFCAG00000022000		ALDH2	D3	9727754	9756024	1	protein_coding		aldehyde dehydrogenase 2 family (mitochondrial)
ENSFCAG00000009045	AMMECR1L	AMMECR1L	C1	111177539	111198742	1	protein_coding		AMMECR1 like
ENSFCAG00000002978	AMOTL2	AMOTL2	C2	128816736	128831971	1	protein_coding		angiomotin like 2
ENSFCAG00000012454	ANAPC5	ANAPC5	D3	8198187	8243669	1	protein_coding		anaphase promoting complex subunit 5
ENSFCAG00000030018	ANAPC7	ANAPC7	D3	8633074	8652879	-1	protein_coding		anaphase promoting complex subunit 7
ENSFCAG00000009160	ANKEF1	ANKEF1	A3	36019511	36051535	1	protein_coding		ankyrin repeat and EF-hand domain containing 1
ENSFCAG00000009108	ANKMY2	ANKMY2	A2	108480274	108520589	-1	protein_coding		ankyrin repeat and MYND domain containing 2
ENSFCAG00000002723	ANKRD34A	ANKRD34A	C1	104511097	104512617	-1	protein_coding		ankyrin repeat domain 34A
ENSFCAG00000005416	ANKRD35	ANKRD35	C1	104425083	104442661	-1	protein_coding		ankyrin repeat domain 35
ENSFCAG00000012017	ANKRD52	ANKRD52	B4	82807337	82821244	-1	protein_coding
ENSFCAG00000029219	ANKRD66	ANKRD66	B2	44937212	44951797	1	protein_coding		ankyrin repeat domain 66
ENSFCAG00000009658	ANXA9	ANXA9	C1	105882723	105892369	1	protein_coding		annexin A9
ENSFCAG00000028065	AP1G1	AP1G1	E2	47349157	47407783	1	protein_coding		adaptor related protein complex 1 gamma 1 subunit
ENSFCAG00000030762	AP3B1	AP3B1	A1	142472711	142738295	-1	protein_coding		adaptor related protein complex 3 beta 1 subunit
ENSFCAG00000012843	APBB2	APBB2	B1	171849478	172162565	1	protein_coding		amyloid beta precursor protein binding family B member 2
ENSFCAG00000030589	APH1A	APH1A	C1	105292572	105298244	-1	protein_coding		aph-1 homolog A, gamma-secretase subunit
ENSFCAG00000028837	APOF	APOF	B4	82908378	82909612	-1	protein_coding
ENSFCAG00000008728	APTX	APTX	D4	55180428	55221285	-1	protein_coding		aprataxin
ENSFCAG00000033842	AQP3	AQP3	D4	55604519	55613001	-1	protein_coding		aquaporin 3 (Gill blood group)
ENSFCAG00000037651	AQP4	AQP4	D3	48600914	48616219	-1	protein_coding		aquaporin 4
ENSFCAG00000023894		AQP7	D4	55557645	55574643	-1	protein_coding		aquaporin 7
ENSFCAG00000004726	ARAP2	ARAP2	B1	176128016	176316961	1	protein_coding		ArfGAP with RhoGAP domain, ankyrin repeat and PH domain 2
ENSFCAG00000002082	ARHGAP9	ARHGAP9	B4	83865765	83878208	-1	protein_coding		Rho GTPase activating protein 9
ENSFCAG00000002089	ARHGEF25	ARHGEF25	B4	83972957	83982101	1	protein_coding		Rho guanine nucleotide exchange factor 25
ENSFCAG00000012743	ARHGEF39	ARHGEF39	D4	57343810	57350441	-1	protein_coding		Rho guanine nucleotide exchange factor 39
ENSFCAG00000000301		ARHGEF4	C1	108497083	108767243	1	protein_coding		Rho guanine nucleotide exchange factor 4
ENSFCAG00000003156	ARID3C	ARID3C	D4	56391617	56399364	-1	protein_coding		AT-rich interaction domain 3C
ENSFCAG00000006132		ARL6IP4	D3	6956927	6958635	-1	protein_coding		ADP ribosylation factor like GTPase 6 interacting protein 4
ENSFCAG00000018232	ARL8A	ARL8A	F1	41259269	41262160	-1	protein_coding		ADP ribosylation factor like GTPase 8A
ENSFCAG00000006342		ARMC5	E3	16893419	16897371	-1	protein_coding		armadillo repeat containing 5
ENSFCAG00000003644	ARNT	ARNT	C1	105722791	105772284	-1	protein_coding		aryl hydrocarbon receptor nuclear translocator
ENSFCAG00000004132	ARPC3	ARPC3	D3	8670505	8680009	-1	protein_coding		actin related protein 2/3 complex subunit 3
ENSFCAG00000006435	ASAP1	ASAP1	F2	72454770	72715815	-1	protein_coding		ArfGAP with SH3 domain, ankyrin repeat and PH domain 1
ENSFCAG00000006929		ASL	E3	15942589	15959549	1	protein_coding		argininosuccinate lyase
ENSFCAG00000001170	ASTE1	ASTE1	C2	131949149	131962991	1	protein_coding		asteroid homolog 1
ENSFCAG00000024545	ASXL3	ASXL3	D3	54515114	54632888	1	protein_coding		additional sex combs like 3, transcriptional regulator
ENSFCAG00000004979		ATMIN	E2	54472610	54487624	1	protein_coding		ATM interactor
ENSFCAG00000030243	ATP23	ATP23	B4	84275007	84289856	1	protein_coding		ATP23 metallopeptidase and ATP synthase assembly factor homolog
ENSFCAG00000028178	ATP2A2	ATP2A2	D3	8557738	8617674	1	protein_coding		ATPase sarcoplasmic/endoplasmic reticulum Ca2+ transporting 2
ENSFCAG00000030435	ATP2C1	ATP2C1	C2	131960049	132137332	-1	protein_coding		ATPase secretory pathway Ca2+ transporting 1
ENSFCAG00000012030		ATP5F1B	B4	83114920	83124943	-1	protein_coding		ATP synthase F1 subunit beta
ENSFCAG00000015213	ATP8A1	ATP8A1	B1	170474118	170702304	1	protein_coding		ATPase phospholipid transporting 8A1
ENSFCAG00000023773	ATXN1L	ATXN1L	E2	47290597	47292663	-1	protein_coding		ataxin 1 like
ENSFCAG00000003178	ATXN2	ATXN2	D3	9472595	9554798	-1	protein_coding		ataxin 2
ENSFCAG00000014708	AVIL	AVIL	B4	84146567	84163600	-1	protein_coding		advillin
ENSFCAG00000012111	B3GNT4	B3GNT4	D3	7549254	7550351	-1	protein_coding		UDP-GlcNAc:betaGal beta-1,3-N-acetylglucosaminyltransferase 4
ENSFCAG00000002090	B4GALNT1	B4GALNT1	B4	83988628	83995106	-1	protein_coding		beta-1,4-N-acetyl-galactosaminyltransferase 1
ENSFCAG00000031666	B4GALT1	B4GALT1	D4	55309560	55366327	-1	protein_coding		beta-1,4-galactosyltransferase 1
ENSFCAG00000019280	BAG1	BAG1	D4	55435658	55448507	-1	protein_coding		BCL2 associated athanogene 1
ENSFCAG00000012029	BAZ2A	BAZ2A	B4	83084108	83100770	-1	protein_coding		bromodomain adjacent to zinc finger domain 2A
ENSFCAG00000002604	BCKDK	BCKDK	E3	17292950	17296034	-1	protein_coding		branched chain ketoacid dehydrogenase kinase
ENSFCAG00000000349	BCL9	BCL9	C1	103906621	103927790	1	protein_coding		B cell CLL/lymphoma 9
ENSFCAG00000004984	BCO1	BCO1	E2	54608923	54682101	1	protein_coding		beta-carotene oxygenase 1
ENSFCAG00000005139	BFSP2	BFSP2	C2	129635326	129704102	-1	protein_coding		beaded filament structural protein 2
ENSFCAG00000028437	BHLHA9	BHLHA9	E1	16218782	16222837	1	protein_coding		basic helix-loop-helix family member a9
ENSFCAG00000011884	BHMT	BHMT	A1	143448927	143511776	1	protein_coding		betaine--homocysteine S-methyltransferase
ENSFCAG00000011884	BHMT	BHMT	A1	143448927	143511776	1	protein_coding		betaine--homocysteine S-methyltransferase 2
ENSFCAG00000029362	BICRAL	BICRAL	B2	41291829	41333862	1	protein_coding		BRD4 interacting chromatin remodeling complex associated protein like
ENSFCAG00000000531	BIN1	BIN1	C1	111945255	111982028	1	protein_coding		bridging integrator 1
ENSFCAG00000004048	BLMH	BLMH	E1	16492881	16539746	1	protein_coding		bleomycin hydrolase
ENSFCAG00000013959		BLOC1S1	B4	82346614	82350332	1	protein_coding		biogenesis of lysosomal organelles complex 1 subunit 1
ENSFCAG00000032352	BNIPL	BNIPL	C1	105924040	105932100	1	protein_coding		BCL2 interacting protein like
ENSFCAG00000010103	BOLA1	BOLA1	C1	104970370	104970783	1	protein_coding		bolA family member 1
ENSFCAG00000000621	BRAP	BRAP	D3	9623390	9652252	-1	protein_coding		BRCA1 associated protein
ENSFCAG00000009072	BRD7	BRD7	E2	28115274	28152505	-1	protein_coding		bromodomain containing 7
ENSFCAG00000030089	BTBD3	BTBD3	A3	37797571	37807773	1	protein_coding		BTB domain containing 3
ENSFCAG00000030261	BTG2	BTG2	F1	42307803	42313903	1	protein_coding		BTG anti-proliferation factor 2
ENSFCAG00000009109	BZW2	BZW2	A2	108520979	108587195	1	protein_coding		basic leucine zipper and W2 domains 2
ENSFCAG00000015328	C12orf65	C12orf65	D3	6707438	6711674	-1	protein_coding		chromosome D3 C12orf65 homolog
ENSFCAG00000004980	C16orf46	C16orf46	E2	54492926	54499452	-1	protein_coding		chromosome E2 C16orf46 homolog
ENSFCAG00000019033	C17orf67	C17orf67	E1	29519819	29544197	1	protein_coding		chromosome E1 C17orf67 homolog
ENSFCAG00000013939	C1orf54	C1orf54	C1	105301829	105305387	1	protein_coding		chromosome C1 C1orf54 homolog
ENSFCAG00000036698	C1orf68	C1orf68	C1	107368486	107369238	1	protein_coding		chromosome C1 C1orf68 homolog
ENSFCAG00000026060	C2CD4D	C2CD4D	C1	106622330	106623689	-1	protein_coding		C2 calcium dependent domain containing 4D
ENSFCAG00000000031	C4orf19	C4orf19	B1	174990193	175007093	-1	protein_coding		chromosome B1 C4orf19 homolog
ENSFCAG00000034111	C6orf15	C6orf15	B2	12186956	12188459	-1	protein_coding		corneodesmosin
ENSFCAG00000023175	C7orf31	C7orf31	A2	116178413	116221668	-1	protein_coding		chromosome A2 C7orf31 homolog
ENSFCAG00000011376	C9orf24	C9orf24	D4	56169756	56189609	-1	protein_coding		chromosome D4 C9orf24 homolog
ENSFCAG00000013934	CA14	CA14	C1	105287211	105294248	1	protein_coding		carbonic anhydrase 14
ENSFCAG00000038989	CA9	CA9	D4	57352718	57364551	1	protein_coding		carbonic anhydrase 9
ENSFCAG00000022307	CAAP1	CAAP1	D4	50059585	50111726	-1	protein_coding		caspase activity and apoptosis inhibitor 1
ENSFCAG00000029592	CALHM6	CALHM6	B2	105489108	105490604	1	protein_coding		calcium homeostasis modulator family member 6
ENSFCAG00000008708	CALN1	CALN1	E3	14595203	15126263	-1	protein_coding		calneuron 1
ENSFCAG00000012453	CAMKK2	CAMKK2	D3	8248254	8295821	1	protein_coding		calcium/calmodulin dependent protein kinase kinase 2
ENSFCAG00000011581	CAP2	CAP2	B2	13167467	13400822	-1	protein_coding		RNA binding motif protein 24
ENSFCAG00000011581	CAP2	CAP2	B2	13167467	13400822	-1	protein_coding		cyclase associated actin cytoskeleton regulatory protein 2
ENSFCAG00000009759	CAPN11	CAPN11	B2	42480120	42497871	1	protein_coding		calpain 11
ENSFCAG00000004964	CAST	CAST	A1	158882318	158991805	1	protein_coding		calpastatin
ENSFCAG00000031004	CAVIN4	CAVIN4	D4	62634689	62644291	1	protein_coding		caveolae associated protein 4
ENSFCAG00000009011		CB2H6orf226	B2	41347041	41347394	-1	protein_coding		chromosome B2 C6orf226 homolog
ENSFCAG00000034520	CBX3	CBX3	A2	117119252	117132745	1	protein_coding		chromobox 3
ENSFCAG00000012740	CCDC107	CCDC107	D4	57343810	57346520	1	protein_coding		coiled-coil domain containing 107
ENSFCAG00000026962	CCDC178	CCDC178	D3	53907007	54311123	-1	protein_coding		coiled-coil domain containing 178
ENSFCAG00000002742	CCDC180	CCDC180	D4	59833141	59900168	1	protein_coding		coiled-coil domain containing 180
ENSFCAG00000001699	CCDC182	CCDC182	E1	28719865	28720326	1	protein_coding		coiled-coil domain containing 182
ENSFCAG00000009807	CCDC189	CCDC189	E3	17576504	17580424	1	protein_coding		coiled-coil domain containing 189
ENSFCAG00000011169	CCDC63	CCDC63	D3	8994164	9030693	1	protein_coding		coiled-coil domain containing 63
ENSFCAG00000011063	CCDC92	CCDC92	D3	6177627	6193723	1	protein_coding		coiled-coil domain containing 92
ENSFCAG00000019136	CCHCR1	CCHCR1	B2	12208032	12228245	-1	protein_coding		coiled-coil alpha-helical rod protein 1
ENSFCAG00000012763	CCIN	CCIN	D4	57811257	57813023	1	protein_coding		calicin
ENSFCAG00000003162	CCL19	CCL19	D4	56455694	56457508	-1	protein_coding		C-C motif chemokine ligand 19
ENSFCAG00000003163	CCL21	CCL21	D4	56475646	56476202	-1	protein_coding		C-C motif chemokine ligand 21
ENSFCAG00000033391	CCL27	CCL27	D4	56428284	56429165	-1	protein_coding		C-C motif chemokine ligand 27
ENSFCAG00000027654		CCT6A	E3	16155478	16165983	-1	protein_coding		chaperonin containing TCP1 subunit 6A
ENSFCAG00000013367	CD160	CD160	C1	104286536	104304537	1	protein_coding		CD160 molecule
ENSFCAG00000038952	CD63	CD63	B4	82353876	82359656	-1	protein_coding		CD63 molecule
ENSFCAG00000031778	CD72	CD72	D4	57320145	57327625	-1	protein_coding		CD72 molecule
ENSFCAG00000005556	CDC42SE1	CDC42SE1	C1	105936480	105939171	-1	protein_coding		CDC42 small effector 1
ENSFCAG00000009570	CDC5L	CDC5L	B2	42691405	42750124	1	protein_coding		cell division cycle 5 like
ENSFCAG00000014417	CDCA7L	CDCA7L	A2	113348618	113380421	-1	protein_coding		cell division cycle associated 7 like
ENSFCAG00000012301	CDH2	CDH2	D3	49621481	49835253	-1	protein_coding		cadherin 2
ENSFCAG00000013973	CDK2	CDK2	B4	82537258	82542831	1	protein_coding		cyclin dependent kinase 2
ENSFCAG00000026822	CDK2AP1	CDK2AP1	D3	6697996	6704300	1	protein_coding		cyclin dependent kinase 2 associated protein 1
ENSFCAG00000029663	CDK4	CDK4	B4	84101464	84104423	-1	protein_coding		cyclin dependent kinase 4
ENSFCAG00000022649	CDSN	CDSN	B2	12192307	12193860	-1	protein_coding		corneodesmosin
ENSFCAG00000014748	CDYL2	CDYL2	E2	54124538	54208649	-1	protein_coding		chromodomain Y like 2
ENSFCAG00000007908	CELF3	CELF3	C1	106507828	106520184	-1	protein_coding		CUGBP Elav-like family member 3
ENSFCAG00000009657	CERS2	CERS2	C1	105867314	105874284	-1	protein_coding		ceramide synthase 2
ENSFCAG00000004072	CGN	CGN	C1	106346258	106364858	1	protein_coding		cingulin
ENSFCAG00000036807	CHCHD2	CHCHD2	E3	16127595	16134123	1	protein_coding		coiled-coil-helix-coiled-coil-helix domain containing 2
ENSFCAG00000038254	CHI3L1	CHI3L1	F1	42201805	42214545	-1	protein_coding		chitinase 3 like 1
ENSFCAG00000013111	CHIT1	CHIT1	F1	42239536	42258486	-1	protein_coding		chitinase 1
ENSFCAG00000030992	CHMP5	CHMP5	D4	55448468	55464035	1	protein_coding		charged multivesicular body protein 5
ENSFCAG00000001730	CHST4	CHST4	E2	47584966	47586102	-1	protein_coding		carbohydrate sulfotransferase 4
ENSFCAG00000003134	CHST9	CHST9	D3	48666940	48912300	-1	protein_coding		carbohydrate sulfotransferase 9
ENSFCAG00000013937	CIART	CIART	C1	105307826	105313093	1	protein_coding		circadian associated repressor of transcription
ENSFCAG00000012144	CLASP1	CLASP1	C1	117057458	117293659	1	protein_coding		cytoplasmic linker associated protein 1
ENSFCAG00000037193	CLIC5	CLIC5	B2	44132617	44237119	-1	protein_coding		chloride intracellular channel 5
ENSFCAG00000012764	CLTA	CLTA	D4	57834163	57856165	1	protein_coding		clathrin light chain A
ENSFCAG00000027260		CLTC	E1	26961490	27028729	-1	protein_coding		clathrin heavy chain
ENSFCAG00000004977	CMC2	CMC2	E2	54422705	54440388	-1	protein_coding		C-X9-C motif containing 2
ENSFCAG00000004986	CMIP	CMIP	E2	54898158	55034066	1	protein_coding		c-Maf inducing protein
ENSFCAG00000025426	CMPK1	CMPK1	C1	37587927	37596220	1	protein_coding		cytidine/uridine monophosphate kinase 1
ENSFCAG00000000223	CMYA5	CMYA5	A1	144045294	144102274	1	protein_coding		cardiomyopathy associated 5
ENSFCAG00000023936		CNEP1R1	E2	27865043	27883648	1	protein_coding		CTD nuclear envelope phosphatase 1 regulatory subunit 1
ENSFCAG00000012020		CNPY2	B4	82864658	82867752	-1	protein_coding		canopy FGF signaling regulator 2
ENSFCAG00000009710	CNPY3	CNPY3	B2	41365652	41375266	1	protein_coding		canopy FGF signaling regulator 3
ENSFCAG00000027805	CNTFR	CNTFR	D4	56322693	56354944	-1	protein_coding		ciliary neurotrophic factor receptor
ENSFCAG00000011127	CNTNAP5	CNTNAP5	C1	113969476	114810728	-1	protein_coding		contactin associated protein like 5
ENSFCAG00000008033	COIL	COIL	E1	29421495	29439894	1	protein_coding		coilin
ENSFCAG00000037377	COL10A1	COL10A1	B2	105148340	105157189	-1	protein_coding		collagen type X alpha 1 chain
ENSFCAG00000012018	COQ10A	COQ10A	B4	82827222	82830801	1	protein_coding		coenzyme Q10A
ENSFCAG00000034565	COX11	COX11	E1	31107544	31115477	1	protein_coding		cytochrome c oxidase assembly protein COX11, mitochondrial
ENSFCAG00000026425	COX6A2	COX6A2	E3	16940749	16941465	1	protein_coding		cytochrome c oxidase subunit 6A2, mitochondrial
ENSFCAG00000018141	CPD	CPD	E1	16338131	16419420	-1	protein_coding		carboxypeptidase D
ENSFCAG00000006336	CPNE4	CPNE4	C2	131010178	131506360	1	protein_coding		copine 4
ENSFCAG00000022099	CRCP	CRCP	E3	15871542	15909788	-1	protein_coding		CGRP receptor component
ENSFCAG00000012750	CREB3	CREB3	D4	57410202	57415415	1	protein_coding		cAMP responsive element binding protein 3
ENSFCAG00000009725	CRIP3	CRIP3	B2	41670031	41673737	-1	protein_coding		cysteine rich protein 3
ENSFCAG00000012019	CS	CS	B4	82831506	82859368	-1	protein_coding		citrate synthase
ENSFCAG00000026269	CTDSP2	CTDSP2	B4	84165821	84190679	-1	protein_coding		CTD small phosphatase 2
ENSFCAG00000003643	CTSK	CTSK	C1	105708717	105722880	-1	protein_coding		cathepsin K
ENSFCAG00000003642	CTSS	CTSS	C1	105666981	105690073	-1	protein_coding		cathepsin S
ENSFCAG00000030615	CUEDC1	CUEDC1	E1	28604401	28624209	1	protein_coding		CUE domain containing 1
ENSFCAG00000009717	CUL7	CUL7	B2	41441769	41459327	-1	protein_coding		cullin 7
ENSFCAG00000009721	CUL9	CUL9	B2	41561139	41600207	1	protein_coding		cullin 9
ENSFCAG00000003176	CUX2	CUX2	D3	9289738	9395898	1	protein_coding		cut like homeobox 2
ENSFCAG00000013104	CYB5R1	CYB5R1	F1	41995889	42043430	-1	protein_coding		NADH-cytochrome b5 reductase 1
ENSFCAG00000008506	CYLD	CYLD	E2	28488217	28558483	1	protein_coding		CYLD lysine 63 deubiquitinase
ENSFCAG00000014701	CYP27B1	CYP27B1	B4	84114381	84120093	-1	protein_coding	Vitamin D-deficiency rickets type I	cytochrome P450, family 27, subfamily B, polypeptide 1
ENSFCAG00000013628	CYP27C1	CYP27C1	C1	111832886	111849855	1	protein_coding		cytochrome P450 family 27 subfamily C member 1
ENSFCAG00000011052	CYP39A1	CYP39A1	B2	44730707	44827141	-1	protein_coding		24-hydroxycholesterol 7-alpha-hydroxylase
ENSFCAG00000019005	DCAF10	DCAF10	D4	59272330	59316149	1	protein_coding		DDB1 and CUL4 associated factor 10
ENSFCAG00000024965	DCAF12	DCAF12	D4	55913635	55952388	-1	protein_coding		DDB1 and CUL4 associated factor 12
ENSFCAG00000013925	DCBLD1	DCBLD1	B2	106568049	106614449	1	protein_coding		discoidin, CUB and LCCL domain containing 1
ENSFCAG00000002086	DCTN2	DCTN2	B4	83901491	83919115	-1	protein_coding		dynactin subunit 2
ENSFCAG00000003155	DCTN3	DCTN3	D4	56385404	56391045	-1	protein_coding		dynactin subunit 3
ENSFCAG00000032996	DCTPP1	DCTPP1	E3	17842666	17849085	1	protein_coding		dCTP pyrophosphatase 1
ENSFCAG00000002084	DDIT3	DDIT3	B4	83890752	83894766	-1	protein_coding		DNA damage inducible transcript 3
ENSFCAG00000003770	DDX55	DDX55	D3	6455028	6468751	-1	protein_coding		DEAD-box helicase 55
ENSFCAG00000001294	DDX58	DDX58	D4	54829090	54861008	-1	protein_coding		DExD/H-box helicase 58
ENSFCAG00000006126		DENR	D3	7140927	7156326	-1	protein_coding		density regulated re-initiation and release factor
ENSFCAG00000013969	DGKA	DGKA	B4	82506434	82528794	1	protein_coding		diacylglycerol kinase alpha
ENSFCAG00000025488	DGKE	DGKE	E1	29482056	29508278	-1	protein_coding		diacylglycerol kinase epsilon
ENSFCAG00000026024	DHODH	DHODH	E2	47129000	47139599	-1	protein_coding		dihydroorotate dehydrogenase (quinone)
ENSFCAG00000005831	DHX38	DHX38	E2	47061816	47079007	-1	protein_coding		DEAH-box helicase 38
ENSFCAG00000001409	DHX40	DHX40	E1	27039323	27091239	-1	protein_coding		DEAH-box helicase 40
ENSFCAG00000038479		DIABLO	D3	7532455	7548859	1	protein_coding		diablo IAP-binding mitochondrial protein
ENSFCAG00000030746	DLK2	DLK2	B2	41802039	41806250	-1	protein_coding		delta like non-canonical Notch ligand 2
ENSFCAG00000011882	DMGDH	DMGDH	A1	143377020	143518504	-1	protein_coding		dimethylglycine dehydrogenase
ENSFCAG00000011062		DNAH10	D3	6194645	6332641	-1	protein_coding		dynein axonemal heavy chain 10
ENSFCAG00000014410	DNAH11	DNAH11	A2	112988760	113347818	1	protein_coding		dynein axonemal heavy chain 11
ENSFCAG00000003150	DNAI1	DNAI1	D4	56266862	56303752	1	protein_coding		dynein axonemal intermediate chain 1
ENSFCAG00000008729		DNAJA1	D4	55246559	55257747	1	protein_coding		DnaJ heat shock protein family (Hsp40) member A1
ENSFCAG00000001106	DNAJB5	DNAJB5	D4	56754703	56763480	1	protein_coding		DnaJ heat shock protein family (Hsp40) member B5
ENSFCAG00000026076		DNAJC10	C1	170901017	170953375	1	protein_coding		DnaJ heat shock protein family (Hsp40) member C10
ENSFCAG00000003874	DNAJC13	DNAJC13	C2	130531015	130641494	-1	protein_coding		DnaJ heat shock protein family (Hsp40) member C13
ENSFCAG00000013965		DNAJC14	B4	82434215	82445274	-1	protein_coding		DnaJ heat shock protein family (Hsp40) member C14
ENSFCAG00000009722	DNPH1	DNPH1	B2	41596829	41599343	-1	protein_coding		2'-deoxynucleoside 5'-phosphate N-hydrolase 1
ENSFCAG00000005743	DPP10	DPP10	C1	122150162	122822272	-1	protein_coding		dipeptidyl peptidase like 10
ENSFCAG00000025600	DPY19L3	DPY19L3	E2	20246131	20322814	-1	protein_coding		dpy-19 like C-mannosyltransferase 3
ENSFCAG00000023622		DSE	B2	105379157	105460718	1	protein_coding		dermatan sulfate epimerase
ENSFCAG00000014534	DTHD1	DTHD1	B1	176012044	176085299	-1	protein_coding		death domain containing 1
ENSFCAG00000011492	DTNA	DTNA	D3	55459309	55716420	1	protein_coding		dystrobrevin alpha
ENSFCAG00000002088	DTX3	DTX3	B4	83967323	83972646	1	protein_coding		deltex E3 ubiquitin ligase 3
ENSFCAG00000004084	DYNLRB2	DYNLRB2	E2	54068707	54079405	1	protein_coding		dynein light chain roadblock-type 2
ENSFCAG00000027224	ECM1	ECM1	C1	105494858	105500547	1	protein_coding		extracellular matrix protein 1
ENSFCAG00000038673	EDARADD	EDARADD	D2	12503512	12597891	-1	protein_coding		EDAR associated death domain
ENSFCAG00000014841	EDN1	EDN1	B2	18018541	18025736	-1	protein_coding		endothelin 1
ENSFCAG00000032966	EEF1AKMT3	EEF1AKMT3	B4	84122581	84133068	1	protein_coding		EEF1A lysine methyltransferase 3
ENSFCAG00000004649	EFCAB5	EFCAB5	E1	16681256	16827254	-1	protein_coding		EF-hand calcium binding domain 5
ENSFCAG00000037704	EFNA5	EFNA5	A1	168078127	168126013	-1	protein_coding		ephrin A5
ENSFCAG00000029928	EFR3A	EFR3A	F2	73905384	74001602	1	protein_coding		EFR3 homolog A
ENSFCAG00000003771	EIF2B1	EIF2B1	D3	6443755	6453775	1	protein_coding		eukaryotic translation initiation factor 2B subunit alpha
ENSFCAG00000000449	ELF3	ELF3	F1	41166987	41175111	1	protein_coding		E74 like ETS transcription factor 3
ENSFCAG00000025491	ELP2	ELP2	D3	56766862	56813148	1	protein_coding		elongator acetyltransferase complex subunit 2
ENSFCAG00000025025	EN1	EN1	C1	119800492	119804765	1	protein_coding		engrailed homeobox 1
ENSFCAG00000003152	ENHO	ENHO	D4	56304456	56304686	-1	protein_coding		energy homeostasis associated
ENSFCAG00000033409	ENPP4	ENPP4	B2	44329485	44344034	1	protein_coding		ectonucleotide pyrophosphatase/phosphodiesterase 4
ENSFCAG00000024284	ENPP5	ENPP5	B2	44352464	44365017	-1	protein_coding		ectonucleotide pyrophosphatase/phosphodiesterase 5 (putative)
ENSFCAG00000024290	ENSA	ENSA	C1	105580805	105589364	-1	protein_coding		endosulfine alpha
ENSFCAG00000011079	EPB41L3	EPB41L3	D3	37942363	38174030	1	protein_coding		erythrocyte membrane protein band 4.1 like 3
ENSFCAG00000004966	ERAP1	ERAP1	A1	158992371	159122135	-1	protein_coding		endoplasmic reticulum aminopeptidase 1
ENSFCAG00000014859	ERBB3	ERBB3	B4	82647217	82663700	1	protein_coding		erb-b2 receptor tyrosine kinase 3
ENSFCAG00000006989	ERCC3	ERCC3	C1	111767099	111794638	1	protein_coding		ERCC excision repair 3, TFIIH core complex helicase subunit
ENSFCAG00000003384	ERO1B	ERO1B	D2	12672289	12731012	1	protein_coding		endoplasmic reticulum oxidoreductase 1 beta
ENSFCAG00000031239		ERP29	D3	9935062	9943392	1	protein_coding		endoplasmic reticulum protein 29
ENSFCAG00000015631	ERP44	ERP44	D4	62126122	62222250	-1	protein_coding		endoplasmic reticulum protein 44
ENSFCAG00000000919	ESF1	ESF1	A3	39331645	39397313	-1	protein_coding		ESF1 nucleolar pre-rRNA processing protein homolog
ENSFCAG00000014861	ESYT1	ESYT1	B4	82687194	82701465	1	protein_coding		extended synaptotagmin 1
ENSFCAG00000029278	ETV1	ETV1	A2	105907413	106000408	-1	protein_coding		ETS variant 1
ENSFCAG00000011923	EXOSC3	EXOSC3	D4	59243860	59249770	-1	protein_coding		exosome component 3
ENSFCAG00000027380	FAM114A1	FAM114A1	B1	173808233	173867295	-1	protein_coding		family with sequence similarity 114 member A1
ENSFCAG00000011016	FAM126A	FAM126A	A2	114192056	114245347	-1	protein_coding		family with sequence similarity 126 member A
ENSFCAG00000037427	FAM162B	FAM162B	B2	106001055	106012540	-1	protein_coding		family with sequence similarity 162 member B
ENSFCAG00000026064	FAM166B	FAM166B	D4	57293516	57295498	-1	protein_coding		family with sequence similarity 166 member B
ENSFCAG00000000303		FAM168B	C1	108772769	108798268	-1	protein_coding		family with sequence similarity 168 member B
ENSFCAG00000001125	FAM214B	FAM214B	D4	56851276	56854416	-1	protein_coding		family with sequence similarity 214 member B
ENSFCAG00000004134	FAM216A	FAM216A	D3	8697095	8708116	1	protein_coding		family with sequence similarity 216 member A
ENSFCAG00000011377	FAM219A	FAM219A	D4	56189669	56244592	-1	protein_coding		family with sequence similarity 219 member A
ENSFCAG00000028026	FAM221A	FAM221A	A2	114899825	114922184	1	protein_coding		family with sequence similarity 221 member A
ENSFCAG00000026483	FAM221B	FAM221B	D4	57495449	57504201	-1	protein_coding		family with sequence similarity 221 member B
ENSFCAG00000015625	FAM49B	FAM49B	F2	72279581	72312019	-1	protein_coding		family with sequence similarity 49 member B
ENSFCAG00000023432		FAM8A1	B2	13128388	13136905	-1	protein_coding		family with sequence similarity 8 member A1
ENSFCAG00000037802	FBRS	FBRS	E3	17661479	17672938	-1	protein_coding		fibrosin
ENSFCAG00000002585	FBXL19	FBXL19	E3	17419800	17439683	-1	protein_coding		F-box and leucine rich repeat protein 19
ENSFCAG00000013082	FBXO10	FBXO10	D4	58990391	59019063	-1	protein_coding		F-box protein 10
ENSFCAG00000000629	FLAI-K	FLAI-K	B2	12440794	12617326	1	protein_coding		saoe class I histocompatibility antigen, A alpha chain-like
ENSFCAG00000025021	FLRT3	FLRT3	A3	39933570	39935519	-1	protein_coding		fibronectin leucine rich transmembrane protein 3
ENSFCAG00000031151	FMOD	FMOD	F1	42336316	42347518	-1	protein_coding		fibromodulin
ENSFCAG00000004043	FRK	FRK	B2	104984154	105094848	-1	protein_coding		fyn related Src family tyrosine kinase
ENSFCAG00000011920	FRMPD1	FRMPD1	D4	59128848	59218040	1	protein_coding		FERM and PDZ domain containing 1
ENSFCAG00000027928	FUS	FUS	E3	17224935	17235901	-1	protein_coding		FUS RNA binding protein
ENSFCAG00000033249	GABPB2	GABPB2	C1	105955633	105985410	1	protein_coding		GA binding protein transcription factor beta subunit 2
ENSFCAG00000027087	GALNT1	GALNT1	D3	56359960	56440934	1	protein_coding		polypeptide N-acetylgalactosaminyltransferase 1
ENSFCAG00000016304	GALT	GALT	D4	56411777	56422412	1	protein_coding		galactose-1-phosphate uridylyltransferase
ENSFCAG00000028273	GAN	GAN	E2	54714052	54754882	1	protein_coding		gigaxonin
ENSFCAG00000012751	GBA2	GBA2	D4	57415279	57427469	-1	protein_coding		glucosylceramidase beta 2
ENSFCAG00000027442	GDF11	GDF11	B4	82370431	82390467	1	protein_coding		growth differentiation factor 11
ENSFCAG00000037874	GDPD1	GDPD1	E1	27328054	27382710	-1	protein_coding		glycerophosphodiester phosphodiesterase domain containing 1
ENSFCAG00000036612	GFOD1	GFOD1	B2	16852545	16967459	1	protein_coding		glucose-fructose oxidoreductase domain containing 1
ENSFCAG00000000351	GJA5	GJA5	C1	104031646	104032722	-1	protein_coding		gap junction protein alpha 5
ENSFCAG00000012909	GJA8	GJA8	C1	104156555	104157877	1	protein_coding		gap junction protein alpha 8
ENSFCAG00000002081	GLI1	GLI1	B4	83854798	83865620	1	protein_coding		GLI family zinc finger 1
ENSFCAG00000012762		GLIPR2	D4	57787466	57807534	1	protein_coding		GLI pathogenesis related 2
ENSFCAG00000012027	GLS2	GLS2	B4	82967926	82985730	-1	protein_coding		glutaminase 2
ENSFCAG00000012765	GNE	GNE	D4	57863396	57904249	-1	protein_coding		glucosamine (UDP-N-acetyl)-2-epimerase/N-acetylmannosamine kinase
ENSFCAG00000009711	GNMT	GNMT	B2	41385669	41389264	1	protein_coding		glycine N-methyltransferase
ENSFCAG00000035181	GOLPH3L	GOLPH3L	C1	105596969	105631654	-1	protein_coding		golgi phosphoprotein 3 like
ENSFCAG00000025564		GOPC	B2	106627821	106666718	-1	protein_coding		golgi associated PDZ and coiled-coil motif containing
ENSFCAG00000038879		GOSR1	E1	16276241	16324687	-1	protein_coding		golgi SNAP receptor complex member 1
ENSFCAG00000036645	GPN3	GPN3	D3	8679879	8697067	-1	protein_coding		GPN-loop GTPase 3
ENSFCAG00000026148	GPNMB	GPNMB	A2	114501894	114528077	1	protein_coding		glycoprotein nmb
ENSFCAG00000013178	GPR17	GPR17	C1	111402458	111403477	-1	protein_coding		G protein-coupled receptor 17
ENSFCAG00000000450	GPR37L1	GPR37L1	F1	41248924	41254851	1	protein_coding		G protein-coupled receptor 37 like 1
ENSFCAG00000024477		GPR89A	C1	104169546	104230896	1	protein_coding		G protein-coupled receptor 89A
ENSFCAG00000013079	GRHPR	GRHPR	D4	58917005	58929439	1	protein_coding	Primary hyperoxaluria type II (Oxalosis II)	glyoxylate and hydroxypyruvate reductase
ENSFCAG00000018569	GRXCR1	GRXCR1	B1	170165564	170290287	-1	protein_coding		glutaredoxin and cysteine rich domain containing 1
ENSFCAG00000006972	GSDMC	GSDMC	F2	72228532	72256935	1	protein_coding		gasdermin C
ENSFCAG00000014873	GSDME	GSDME	A2	115811141	115877103	-1	protein_coding		gasdermin E
ENSFCAG00000003772		GTF2H3	D3	6420979	6428458	-1	protein_coding		general transcription factor IIH subunit 3
ENSFCAG00000018423	GTF2H4	GTF2H4	B2	12026972	12031869	1	protein_coding		general transcription factor IIH subunit 4
ENSFCAG00000009742	GTPBP2	GTPBP2	B2	41951716	41960612	-1	protein_coding		GTP binding protein 2
ENSFCAG00000006928	GUSB	GUSB	E3	15973356	15988126	1	protein_coding	Mucopolysaccharidosis VII	glucuronidase beta
ENSFCAG00000034518		GYPC	C1	112348569	112391588	-1	protein_coding		glycophorin C (Gerbich blood group)
ENSFCAG00000002698	HAO2	HAO2	C1	102427218	102458221	1	protein_coding		hydroxyacid oxidase 2
ENSFCAG00000016311	HCAR2	HCAR2	D3	7190934	7192025	1	protein_coding		hydroxycarboxylic acid receptor 2
ENSFCAG00000003387		HEATR1	D2	12388005	12439437	1	protein_coding		HEAT repeat containing 1
ENSFCAG00000007212	HEATR3	HEATR3	E2	27901197	27940122	1	protein_coding		HEAT repeat containing 3
ENSFCAG00000024254	HHLA1	HHLA1	F2	74047064	74077240	-1	protein_coding		HERV-H LTR-associating 1
ENSFCAG00000012755	HINT2	HINT2	D4	57489076	57491258	-1	protein_coding		histidine triad nucleotide binding protein 2
ENSFCAG00000006128	HIP1R	HIP1R	D3	7059223	7078994	-1	protein_coding		huntingtin interacting protein 1 related
ENSFCAG00000034790	HIST2H2AB	HIST2H2AB	C1	104958818	104959210	-1	protein_coding		histone H2A type 2-B
ENSFCAG00000034829	HIST2H2BF	HIST2H2BF	C1	104895617	104895997	-1	protein_coding		histone H2B type 2-F
ENSFCAG00000035199	HIST2H3D	HIST2H3D	C1	104920216	104920626	-1	protein_coding		histone cluster 2 H3 family member d
ENSFCAG00000002227	HIVEP1	HIVEP1	B2	18140992	18286402	-1	protein_coding		human immunodeficiency virus type I enhancer binding protein 1
ENSFCAG00000022556	HLF	HLF	E1	30780487	30833969	-1	protein_coding		HLF, PAR bZIP transcription factor
ENSFCAG00000027765	HNRNPA2B1	HNRNPA2B1	A2	117108822	117117762	-1	protein_coding		heterogeneous nuclear ribonucleoprotein A2/B1
ENSFCAG00000015755	HOMER1	HOMER1	A1	143737257	143873812	-1	protein_coding		homer scaffolding protein 1
ENSFCAG00000025264	HORMAD1	HORMAD1	C1	105635284	105653707	-1	protein_coding		HORMA domain containing 1
ENSFCAG00000005828	HP	HP	E2	47091962	47094976	-1	protein_coding		haptoglobin
ENSFCAG00000012105	HPD	HPD	D3	7829436	7840238	1	protein_coding		4-hydroxyphenylpyruvate dioxygenase
ENSFCAG00000008006		HS2ST1	C1	73552795	73725947	1	protein_coding		heparan sulfate 2-O-sulfotransferase 1
ENSFCAG00000012548	HS6ST1	HS6ST1	C1	110768206	110815450	1	protein_coding		heparan sulfate 6-O-sulfotransferase 1
ENSFCAG00000000899	HSD17B6	HSD17B6	B4	83269904	83293899	1	protein_coding		hydroxysteroid 17-beta dehydrogenase 6
ENSFCAG00000025160	HSD3B2	HSD3B2	C1	102484960	102494589	1	protein_coding		hydroxy-delta-5-steroid dehydrogenase, 3 beta- and steroid delta-isomerase 2
ENSFCAG00000002594	HSD3B7	HSD3B7	E3	17382914	17386361	-1	protein_coding		hydroxy-delta-5-steroid dehydrogenase, 3 beta- and steroid delta-isomerase 7
ENSFCAG00000009764	HSP90AB1	HSP90AB1	B2	42561483	42569379	1	protein_coding		heat shock protein 90 alpha family class B member 1
ENSFCAG00000029194	HVCN1	HVCN1	D3	8836564	8873688	-1	protein_coding		hydrogen voltage gated channel 1
ENSFCAG00000001916	IFNK	IFNK	D4	50693116	50693742	1	protein_coding		interferon kappa
ENSFCAG00000026070	IFT74	IFT74	D4	50172884	50270330	1	protein_coding		intraflagellar transport 74
ENSFCAG00000022154	IFT81	IFT81	D3	8424705	8511310	1	protein_coding		intraflagellar transport 81
ENSFCAG00000030786	IGF2BP3	IGF2BP3	A2	114553776	114709428	-1	protein_coding		insulin like growth factor 2 mRNA binding protein 3
ENSFCAG00000025162	IGFBPL1	IGFBPL1	D4	59744812	59759517	-1	protein_coding		insulin like growth factor binding protein like 1
ENSFCAG00000029852	IKZF4	IKZF4	B4	82578991	82593930	1	protein_coding		IKAROS family zinc finger 4
ENSFCAG00000003158	IL11RA	IL11RA	D4	56422305	56428208	1	protein_coding		interleukin 11 receptor subunit alpha
ENSFCAG00000012022	IL23A	IL23A	B4	82883882	82887055	1	protein_coding		interleukin 23 subunit alpha
ENSFCAG00000036221		IL31	D3	7577910	7580344	1	protein_coding		interleukin 31
ENSFCAG00000009165	IL6	IL6	A2	114030914	114036278	1	protein_coding		interleukin 6
ENSFCAG00000032733	INHBC	INHBC	B4	83837924	83848714	1	protein_coding		inhibin beta C subunit
ENSFCAG00000003217	INHBE	INHBE	B4	83850308	83853668	1	protein_coding		inhibin beta E subunit
ENSFCAG00000003291		INO80C	D3	56217465	56239019	-1	protein_coding		INO80 complex subunit C
ENSFCAG00000015633	INVS	INVS	D4	62225315	62378284	1	protein_coding		inversin
ENSFCAG00000000444	IPO9	IPO9	F1	40994362	41051559	1	protein_coding		importin 9
ENSFCAG00000001828	ISM1	ISM1	A3	38861012	38935707	1	protein_coding		isthmin 1
ENSFCAG00000035418	ISPD	ISPD	A2	108002476	108328052	-1	protein_coding		isoprenoid synthase domain containing
ENSFCAG00000023201	IST1	IST1	E2	47222454	47233492	-1	protein_coding		IST1, ESCRT-III associated factor
ENSFCAG00000005415	ITGA10	ITGA10	C1	104454263	104471521	-1	protein_coding		integrin subunit alpha 10
ENSFCAG00000013958	ITGA7	ITGA7	B4	82315976	82338699	-1	protein_coding		integrin subunit alpha 7
ENSFCAG00000009795	ITGAL	ITGAL	E3	17769744	17815387	-1	protein_coding		integrin subunit alpha L
ENSFCAG00000005205	ITGAX	ITGAX	E3	16938162	17136046	-1	protein_coding		integrin alpha-M
ENSFCAG00000005205	ITGAX	ITGAX	E3	16938162	17136046	-1	protein_coding		integrin subunit alpha X
ENSFCAG00000013569		IVL	C1	107542500	107543831	1	protein_coding		involucrin
ENSFCAG00000009026	IWS1	IWS1	C1	111520108	111561758	1	protein_coding		IWS1, SUPT6H interacting protein
ENSFCAG00000002195	JAG1	JAG1	A3	36581214	36617517	-1	protein_coding		jagged 1
ENSFCAG00000025959	JMY	JMY	A1	143599850	143706943	1	protein_coding		junction mediating and regulatory protein, p53 cofactor
ENSFCAG00000002605	KAT8	KAT8	E3	17278857	17289707	-1	protein_coding		lysine acetyltransferase 8
ENSFCAG00000014899	KCNIP4	KCNIP4	B1	189805281	190032305	1	protein_coding		potassium voltage-gated channel interacting protein 4
ENSFCAG00000000984	KCNQ3	KCNQ3	F2	74103955	74159922	-1	protein_coding		potassium voltage-gated channel subfamily Q member 3
ENSFCAG00000012455	KDM2B	KDM2B	D3	8024032	8150488	1	protein_coding		lysine demethylase 2B
ENSFCAG00000013102	KDM5B	KDM5B	F1	41796730	41846370	-1	protein_coding		lysine demethylase 5B
ENSFCAG00000011587	KIF13A	KIF13A	B2	12789323	13009134	1	protein_coding		kinesin family member 13A
ENSFCAG00000011372	KIF24	KIF24	D4	56065784	56152524	-1	protein_coding		kinesin family member 24
ENSFCAG00000030590	KIF2B	KIF2B	E1	31969267	31996965	-1	protein_coding		kinesin family member 2B
ENSFCAG00000002087	KIF5A	KIF5A	B4	83921432	83949567	1	protein_coding		kinesin family member 5A
ENSFCAG00000003112	KIT	KIT	B1	162389677	162478097	-1	protein_coding	Coat colour dominant white	KIT proto-oncogene receptor tyrosine kinase
ENSFCAG00000003112	KIT	KIT	B1	162389677	162478097	-1	protein_coding	Coat colour white spotting KIT-related	KIT proto-oncogene receptor tyrosine kinase
ENSFCAG00000003112	KIT	KIT	B1	162389677	162478097	-1	protein_coding	Feet white	KIT proto-oncogene receptor tyrosine kinase
ENSFCAG00000026771	KLB	KLB	B1	173330377	173365531	-1	protein_coding		klotho beta
ENSFCAG00000009718	KLC4	KLC4	B2	41465010	41480142	1	protein_coding		kinesin light chain 4
ENSFCAG00000028338	KLF3	KLF3	B1	174023650	174048982	-1	protein_coding		Kruppel like factor 3
ENSFCAG00000009715	KLHDC3	KLHDC3	B2	41428666	41440099	1	protein_coding		kelch domain containing 3
ENSFCAG00000013103	KLHL12	KLHL12	F1	41934910	41969788	-1	protein_coding		kelch like family member 12
ENSFCAG00000003534	KLHL5	KLHL5	B1	173621697	173708885	-1	protein_coding		kelch like family member 5
ENSFCAG00000005805	KLHL7	KLHL7	A2	114365200	114438053	1	protein_coding		kelch like family member 7
ENSFCAG00000029172	KMT5A	KMT5A	D3	6590339	6604204	-1	protein_coding		lysine methyltransferase 5A
ENSFCAG00000009060	KNTC1	KNTC1	D3	7228323	7295830	-1	protein_coding		kinetochore associated 1
ENSFCAG00000023588	KPNA5	KPNA5	B2	105951203	105982642	1	protein_coding		karyopherin subunit alpha 5
ENSFCAG00000039269	KPRP	KPRP	C1	107399764	107401524	1	protein_coding		keratinocyte proline rich protein
ENSFCAG00000005954	LAMP5	LAMP5	A3	35545292	35561526	1	protein_coding		lysosomal associated membrane protein family member 5
ENSFCAG00000035073	LGALS8	LGALS8	D2	12441106	12459120	-1	protein_coding		galectin 8
ENSFCAG00000025618	LGR6	LGR6	F1	41306936	41427793	1	protein_coding		leucine rich repeat containing G protein-coupled receptor 6
ENSFCAG00000007806	LHFPL2	LHFPL2	A1	142932431	143086963	-1	protein_coding		LHFPL tetraspan subfamily member 2
ENSFCAG00000023567	LIAS	LIAS	B1	173304002	173319445	-1	protein_coding		lipoic acid synthetase
ENSFCAG00000007444	LIMCH1	LIMCH1	B1	171322202	171569243	-1	protein_coding		LIM and calponin homology domains 1
ENSFCAG00000013177	LIMS2	LIMS2	C1	111395974	111416040	1	protein_coding		LIM zinc finger domain containing 2
ENSFCAG00000010784	LINGO4	LINGO4	C1	106586499	106591925	-1	protein_coding		leucine rich repeat and Ig domain containing 4
ENSFCAG00000036976	LIX1	LIX1	A1	159301387	159362043	-1	protein_coding	Spinal muscular atrophy	limb and CNS expressed 1
ENSFCAG00000033679	LIX1L	LIX1L	C1	104490544	104502962	-1	protein_coding		limb and CNS expressed 1 like
ENSFCAG00000011948	LMO4	LMO4	C1	73954094	73966948	1	protein_coding		LIM domain only 4
ENSFCAG00000000446	LMOD1	LMOD1	F1	41066761	41109783	-1	protein_coding		leiomodin 1
ENSFCAG00000004970	LNPEP	LNPEP	A1	159165691	159254943	1	protein_coding		leucyl and cystinyl aminopeptidase
ENSFCAG00000032183		LOC101080681	F1	42009261	42016812	-1	protein_coding		alpha-1,3-mannosyl-glycoprotein 4-beta-N-acetylglucosaminyltransferase C-like
ENSFCAG00000024806		LOC101080814	C1	104958272	104958661	1	protein_coding		histone H2A-beta, sperm
ENSFCAG00000037770		LOC101081560	B4	81918382	81919329	1	protein_coding		olfactory receptor 6C2-like
ENSFCAG00000034519		LOC101081818	B4	81943382	81944320	1	protein_coding		olfactory receptor 6C2-like
ENSFCAG00000032083		LOC101082325	B4	82002140	82003195	1	protein_coding		olfactory receptor 6C2-like
ENSFCAG00000027082		LOC101082580	B4	82014948	82015919	1	protein_coding		olfactory receptor 6C2-like
ENSFCAG00000032811		LOC101082834	B4	82054331	82058259	1	protein_coding		olfactory receptor 6C75-like
ENSFCAG00000025406		LOC101083349	B4	82134540	82135478	-1	protein_coding		olfactory receptor 6C2-like
ENSFCAG00000039664		LOC101083860	B4	82195686	82196624	1	protein_coding		olfactory receptor 6C4-like
ENSFCAG00000028899		LOC101084119	B4	82247339	82248331	1	protein_coding		olfactory receptor 2AP1-like
ENSFCAG00000023368		LOC101084193	C1	104905816	104906127	1	protein_coding		histone H4
ENSFCAG00000031061		LOC101084373	B4	82279008	82280048	-1	protein_coding		olfactory receptor 9-like
ENSFCAG00000029520		LOC101084636	B4	82446985	82450209	1	protein_coding		transmembrane protein 198-like
ENSFCAG00000023368		LOC101084708	C1	104905816	104906127	1	protein_coding		histone H4
ENSFCAG00000029871		LOC101086263	D4	57177398	57216284	1	protein_coding		phospholipid-transporting ATPase FetA-like
ENSFCAG00000032226		LOC101086734	B4	81871778	81875055	1	protein_coding		olfactory receptor 6C75
ENSFCAG00000030614		LOC101086987	B4	81889953	81890888	1	protein_coding		olfactory receptor 6C76-like
ENSFCAG00000023368		LOC101087478	C1	104905816	104906127	1	protein_coding		histone H4
ENSFCAG00000039659		LOC101087755	B4	82036246	82037520	1	protein_coding		olfactory receptor 6C2-like
ENSFCAG00000037120		LOC101088007	B4	82093947	82094885	1	protein_coding		olfactory receptor 6C2-like
ENSFCAG00000023368		LOC101088423	C1	104905816	104906127	1	protein_coding		histone H4
ENSFCAG00000002608		LOC101088449	E3	17214343	17215434	1	protein_coding		apoptosis-associated speck-like protein containing a CARD
ENSFCAG00000035635		LOC101088501	B4	82125197	82126216	1	protein_coding		olfactory receptor 6C4
ENSFCAG00000037543		LOC101088681	C1	104922437	104922817	1	protein_coding		histone H2B type 2-E-like
ENSFCAG00000039664		LOC101088763	B4	82195686	82196624	1	protein_coding		olfactory receptor 6C4-like
ENSFCAG00000038802		LOC101089023	B4	82221878	82222804	1	protein_coding		olfactory receptor 6C4-like
ENSFCAG00000034736		LOC101090867	B2	105624367	105837608	1	protein_coding		amine sulfotransferase-like
ENSFCAG00000021942		LOC101091006	A2	114668280	114668528	1	protein_coding		small nuclear ribonucleoprotein F-like
ENSFCAG00000034736		LOC101091370	B2	105624367	105837608	1	protein_coding		amine sulfotransferase-like
ENSFCAG00000035512		LOC101093878	C1	105804900	105805262	1	pseudogene		spindle and kinetochore-associated protein 2-like
ENSFCAG00000025529		LOC101093938	B2	106667969	106696723	1	protein_coding		nephrocan-like
ENSFCAG00000027282		LOC101094197	C1	108374886	108384207	-1	protein_coding		serine protease 40-like
ENSFCAG00000027476		LOC101094778	C1	103710293	103711264	1	protein_coding		olfactory receptor 5V1-like
ENSFCAG00000027476		LOC101095034	C1	103710293	103711264	1	protein_coding		olfactory receptor 5V1-like
ENSFCAG00000039657		LOC101095775	D4	57628297	57629256	-1	protein_coding		olfactory receptor 13C7-like
ENSFCAG00000038643		LOC101096016	D4	57637657	57638616	-1	protein_coding		olfactory receptor 13C7
ENSFCAG00000022850		LOC101096518	D4	57657316	57658272	-1	protein_coding		olfactory receptor 13C7-like
ENSFCAG00000031644		LOC101096768	D4	57669241	57670185	1	protein_coding		olfactory receptor 13C7-like
ENSFCAG00000036552		LOC101098213	A2	116168409	116170866	-1	protein_coding		cytochrome c
ENSFCAG00000010749		LOC101099268	F1	41909814	41917862	-1	protein_coding		tubulin alpha-8 chain
ENSFCAG00000034795		LOC101100954	A2	104622469	104623383	1	protein_coding		taste receptor type 2 member 7-like
ENSFCAG00000023584		LOC101101103	F1	41285547	41303952	1	protein_coding		receptor-type tyrosine-protein phosphatase V-like
ENSFCAG00000037680		LOC101101494	C1	104921689	104922081	-1	protein_coding		histone H2A type 2-A
ENSFCAG00000027987		LOC102901088	D4	59747842	59822234	1	protein_coding		stimulated by retinoic acid gene 6 protein-like
ENSFCAG00000036958		LOC102901462	A1	166524340	166524555	-1	protein_coding		phosphatidylinositol N-acetylglucosaminyltransferase subunit Y-like
ENSFCAG00000031110		LOC102902033	E2	27777923	27855685	-1	protein_coding		nuclear receptor coactivator 5-like
ENSFCAG00000022105		LOC105260551	B2	12260756	12336955	-1	protein_coding		class I histocompatibility antigen, Gogo-B*0101 alpha chain
ENSFCAG00000034722		LOC105261116	D4	57603053	57604012	-1	protein_coding		olfactory receptor 2S2
ENSFCAG00000040086		LOC109493406	D3	56062158	56085713	1	protein_coding		zinc finger protein 271
ENSFCAG00000019109		LOC109493846	D4	56431853	56433833	-1	protein_coding		uncharacterized LOC109493846
ENSFCAG00000015733		LOC109495204	E3	17801652	17801906	1	protein_coding		40S ribosomal protein S27-like
ENSFCAG00000038509	RF00026	LOC111556736	A1	159267106	159267212	-1	snRNA		U6 spliceosomal RNA
ENSFCAG00000038662	RF00026	LOC111556743	A1	165695643	165695749	-1	snRNA		U6 spliceosomal RNA
ENSFCAG00000039202	RF00026	LOC111556753	A1	143088718	143088821	-1	snRNA		U6 spliceosomal RNA
ENSFCAG00000037808	RF00026	LOC111556776	A1	158954997	158955101	1	snRNA		U6 spliceosomal RNA
ENSFCAG00000034326	RF00026	LOC111556816	A1	158560854	158560962	1	snRNA		U6 spliceosomal RNA
ENSFCAG00000037535	RF00026	LOC111556955	A1	165710624	165710728	-1	snRNA		U6 spliceosomal RNA
ENSFCAG00000032670	RF00003	LOC111557047	A1	167917854	167918012	-1	snRNA		U1 spliceosomal RNA
ENSFCAG00000023368		LOC111559282	C1	104905816	104906127	1	protein_coding		histone H4
ENSFCAG00000040135	RF00026	LOC111559583	A2	116556536	116556644	1	snRNA		U6 spliceosomal RNA
ENSFCAG00000039471	RF00026	LOC111559598	A2	114662164	114662267	1	snRNA		U6 spliceosomal RNA
ENSFCAG00000033860	RF00026	LOC111559612	A2	108979984	108980087	1	snRNA		U6 spliceosomal RNA
ENSFCAG00000020073	RF00606	LOC111559652	A2	114126841	114126912	1	snoRNA		small nucleolar RNA SNORD93
ENSFCAG00000033920	RF00619	LOC111559653	A2	109916148	109916276	-1	snRNA		U6atac minor spliceosomal RNA
ENSFCAG00000039248	RF00015	LOC111559681	A2	104749268	104749402	1	snRNA		U4 spliceosomal RNA
ENSFCAG00000000185	LRP1	LRP1	B4	83552533	83637629	1	protein_coding		LDL receptor related protein 1
ENSFCAG00000025095	LRRC19	LRRC19	D4	50206740	50216930	-1	protein_coding		leucine rich repeat containing 19
ENSFCAG00000012110	LRRC43	LRRC43	D3	7553563	7575355	-1	protein_coding		leucine rich repeat containing 43
ENSFCAG00000008520	LRRC6	LRRC6	F2	74480298	74559707	-1	protein_coding		leucine rich repeat containing 6
ENSFCAG00000022872	LRRC72	LRRC72	A2	108433960	108474050	1	protein_coding		leucine rich repeat containing 72
ENSFCAG00000033302	LRRC73	LRRC73	B2	41848129	41850557	-1	protein_coding		leucine rich repeat containing 73
ENSFCAG00000036601	LYSMD1	LYSMD1	C1	106019415	106026630	-1	protein_coding		LysM domain containing 1
ENSFCAG00000009744	MAD2L1BP	MAD2L1BP	B2	41961064	41969747	1	protein_coding		MAD2L1 binding protein
ENSFCAG00000029829	MALSU1	MALSU1	A2	114542539	114553871	1	protein_coding		mitochondrial assembly of ribosomal large subunit 1
ENSFCAG00000006993	MAP3K2	MAP3K2	C1	111713802	111753527	1	protein_coding		mitogen-activated protein kinase kinase kinase 2
ENSFCAG00000025333	MAPKAPK5	MAPKAPK5	D3	9781929	9823279	1	protein_coding		mitogen-activated protein kinase-activated protein kinase 5
ENSFCAG00000024870	MAPRE2	MAPRE2	D3	55781846	55942891	1	protein_coding		microtubule associated protein RP/EB family member 2
ENSFCAG00000038043	MARCH9	MARCH9	B4	84104116	84110967	1	protein_coding		membrane associated ring-CH-type finger 9
ENSFCAG00000014026	MARCO	MARCO	C1	119675321	119715379	-1	protein_coding		macrophage receptor with collagenous structure
ENSFCAG00000002083	MARS	MARS	B4	83877295	83890811	1	protein_coding		methionyl-tRNA synthetase
ENSFCAG00000011898	MARVELD3	MARVELD3	E2	47494737	47510627	-1	protein_coding		MARVEL domain containing 3
ENSFCAG00000030572	MBD6	MBD6	B4	83898287	83903192	1	protein_coding		methyl-CpG binding domain protein 6
ENSFCAG00000030278	MCL1	MCL1	C1	105548873	105552701	-1	protein_coding		MCL1, BCL2 family apoptosis regulator
ENSFCAG00000031337		MEA1	B2	41426734	41427900	-1	protein_coding		male-enhanced antigen 1
ENSFCAG00000028542	MEOX2	MEOX2	A2	107540648	107606609	-1	protein_coding		mesenchyme homeobox 2
ENSFCAG00000009298	MEP1A	MEP1A	B2	44980884	45019801	1	protein_coding		meprin A subunit alpha
ENSFCAG00000032363	METTL1	METTL1	B4	84117010	84123830	-1	protein_coding		methyltransferase like 1
ENSFCAG00000039385	METTL7B	METTL7B	B4	82315976	82321701	1	protein_coding		methyltransferase like 7B
ENSFCAG00000009660	MINDY1	MINDY1	C1	105892977	105899321	-1	protein_coding		MINDY lysine 48 deubiquitinase 1
ENSFCAG00000012025	MIP	MIP	B4	82953422	82957778	-1	protein_coding		major intrinsic protein of lens fiber
ENSFCAG00000008542	MKKS	MKKS	A3	36360768	36390008	-1	protein_coding		McKusick-Kaufman syndrome
ENSFCAG00000027874	MLLT11	MLLT11	C1	105947539	105947811	1	protein_coding		MLLT11, transcription factor 7 cofactor
ENSFCAG00000012108	MLXIP	MLXIP	D3	7598513	7656227	-1	protein_coding		MLX interacting protein
ENSFCAG00000028125	MMD	MMD	E1	30713172	30730353	1	protein_coding		monocyte to macrophage differentiation associated
ENSFCAG00000013966	MMP19	MMP19	B4	82450391	82456018	-1	protein_coding		matrix metallopeptidase 19
ENSFCAG00000012089	MOB3B	MOB3B	D4	50469309	50693448	-1	protein_coding		MOB kinase activator 3B
ENSFCAG00000008801	MOCOS	MOCOS	D3	56819193	56878145	1	protein_coding		molybdenum cofactor sulfurase
ENSFCAG00000012457	MORN3	MORN3	D3	7963878	7976789	1	protein_coding		MORN repeat containing 3
ENSFCAG00000006134	MPHOSPH9	MPHOSPH9	D3	6723457	6777097	1	protein_coding		M-phase phosphoprotein 9
ENSFCAG00000014869	MPP6	MPP6	A2	115742583	115806558	1	protein_coding		membrane palmitoylated protein 6
ENSFCAG00000009755	MRPL14	MRPL14	B2	42435864	42449611	-1	protein_coding		mitochondrial ribosomal protein L14
ENSFCAG00000028089	MRPL2	MRPL2	B2	41459822	41465151	-1	protein_coding		mitochondrial ribosomal protein L2
ENSFCAG00000006335	MRPL3	MRPL3	C2	131532859	131585672	1	protein_coding		mitochondrial ribosomal protein L3
ENSFCAG00000032662	MRPL9	MRPL9	C1	106548132	106555034	-1	protein_coding		mitochondrial ribosomal protein L9
ENSFCAG00000032492		MRPS17	E3	16263405	16270017	-1	protein_coding		mitochondrial ribosomal protein S17
ENSFCAG00000036031	MRPS18A	MRPS18A	B2	41985279	42002019	-1	protein_coding		mitochondrial ribosomal protein S18A
ENSFCAG00000034082		MRPS21	C1	105318312	105330350	1	protein_coding		mitochondrial ribosomal protein S21
ENSFCAG00000005711		MRPS23	E1	28634355	28637600	1	protein_coding		mitochondrial ribosomal protein S23
ENSFCAG00000030912	MSANTD3-TMEFF1	MSANTD3-TMEFF1	D4	62480116	62634393	1	protein_coding		Myb/SANT DNA binding domain containing 3
ENSFCAG00000018424	MSMP	MSMP	D4	57430993	57431974	-1	protein_coding		microseminoprotein, prostate associated
ENSFCAG00000010108	MTMR11	MTMR11	C1	105003957	105010649	-1	protein_coding		myotubularin related protein 11
ENSFCAG00000004450	MTR	MTR	D2	12108856	12210474	-1	protein_coding		5-methyltetrahydrofolate-homocysteine methyltransferase
ENSFCAG00000003877	MTX3	MTX3	A1	144251662	144263878	-1	protein_coding		metaxin 3
ENSFCAG00000013110	MYBPH	MYBPH	F1	42195018	42202622	-1	protein_coding		myosin binding protein H
ENSFCAG00000011170	MYL2	MYL2	D3	9030799	9037228	-1	protein_coding		myosin light chain 2
ENSFCAG00000014865	MYL6	MYL6	B4	82722792	82727870	1	protein_coding		myosin light chain 6
ENSFCAG00000014863	MYL6B	MYL6B	B4	82720176	82722645	1	protein_coding		myosin light chain 6B
ENSFCAG00000013538	MYLPF	MYLPF	E3	17877979	17880706	-1	protein_coding		myosin light chain, phosphorylatable, fast skeletal muscle
ENSFCAG00000014568	MYO1A	MYO1A	B4	83456681	83475285	-1	protein_coding		myosin IA
ENSFCAG00000013176	MYO7B	MYO7B	C1	111416212	111505047	-1	protein_coding		myosin VIIB
ENSFCAG00000034593		MYOG	F1	42116767	42119843	-1	protein_coding		myogenin
ENSFCAG00000011375	MYORG	MYORG	D4	56163900	56166044	-1	protein_coding		myogenesis regulating glycosidase (putative)
ENSFCAG00000024887	N4BP2	N4BP2	B1	172660817	172763784	-1	protein_coding		NEDD4 binding protein 2
ENSFCAG00000003884	NAA25	NAA25	D3	9948110	10016234	-1	protein_coding		N(alpha)-acetyltransferase 25, NatB auxiliary subunit
ENSFCAG00000022519	NAB2	NAB2	B4	83515614	83520810	1	protein_coding		NGFI-A binding protein 2
ENSFCAG00000012015	NABP2	NABP2	B4	82792703	82802780	1	protein_coding		nucleic acid binding protein 2
ENSFCAG00000038588		NACA	B4	83204145	83216589	-1	protein_coding		nascent polypeptide-associated complex alpha subunit
ENSFCAG00000000443	NAV1	NAV1	F1	40834254	40985592	1	protein_coding		neuron navigator 1
ENSFCAG00000031193	NCOR2	NCOR2	D3	5762180	5913433	1	protein_coding		nuclear receptor corepressor 2
ENSFCAG00000003212	NDRG1	NDRG1	F2	75060577	75117300	-1	protein_coding		N-myc downstream regulated 1
ENSFCAG00000000189	NDUFA4L2	NDUFA4L2	B4	83656018	83658315	-1	protein_coding		NDUFA4, mitochondrial complex associated like 2
ENSFCAG00000027094	NDUFAF5	NDUFAF5	A3	39398503	39428921	1	protein_coding		NADH:ubiquinone oxidoreductase complex assembly factor 5
ENSFCAG00000001297	NDUFB6	NDUFB6	D4	54890234	54902274	-1	protein_coding		NADH:ubiquinone oxidoreductase subunit B6
ENSFCAG00000001171	NEK11	NEK11	C2	131684569	131945854	-1	protein_coding		NIMA related kinase 11
ENSFCAG00000024952	NEMP1	NEMP1	B4	83485647	83494278	-1	protein_coding		nuclear envelope integral membrane protein 1
ENSFCAG00000031293	NFE2L3	NFE2L3	A2	117096902	117103355	1	protein_coding		nuclear factor, erythroid 2 like 3
ENSFCAG00000009769	NFKBIE	NFKBIE	B2	42569514	42577750	-1	protein_coding		NFKB inhibitor epsilon
ENSFCAG00000007905	NFX1	NFX1	D4	55472922	55547025	1	protein_coding		nuclear transcription factor, X-box binding 1
ENSFCAG00000002977	NIPSNAP2	NIPSNAP2	E3	16226890	16248971	-1	protein_coding		nipsnap homolog 2
ENSFCAG00000031636	NKD1	NKD1	E2	28315171	28399280	1	protein_coding		naked cuticle homolog 1
ENSFCAG00000008505	NOD2	NOD2	E2	28446878	28479683	1	protein_coding		nucleotide binding oligomerization domain containing 2
ENSFCAG00000015486	NOL4	NOL4	D3	54723756	55156792	-1	protein_coding		nucleolar protein 4
ENSFCAG00000006677	NOL6	NOL6	D4	55620212	55636583	-1	protein_coding		nucleolar protein 6
ENSFCAG00000032610	NOL7	NOL7	B2	16646886	16711580	-1	protein_coding		nucleolar protein 7
ENSFCAG00000012753	NPR2	NPR2	D4	57469232	57485864	1	protein_coding		natriuretic peptide receptor 2
ENSFCAG00000008467	NPVF	NPVF	A2	116249771	116254226	-1	protein_coding		neuropeptide VF precursor
ENSFCAG00000010966	NPY	NPY	A2	115413235	115421161	1	protein_coding		neuropeptide Y
ENSFCAG00000030862	NR4A3	NR4A3	D4	61982113	62013339	1	protein_coding		nuclear receptor subfamily 4 group A member 3
ENSFCAG00000039697	NSRP1	NSRP1	E1	16609976	16670765	-1	protein_coding		nuclear speckle splicing regulatory protein 1
ENSFCAG00000012841	NSUN7	NSUN7	B1	172160977	172218790	-1	protein_coding		NOP2/Sun RNA methyltransferase family member 7
ENSFCAG00000013415	NT5DC1	NT5DC1	B2	105133076	105273174	1	protein_coding		5'-nucleotidase domain containing 1
ENSFCAG00000022065	NUDT17	NUDT17	C1	104410179	104412497	1	protein_coding		nudix hydrolase 17
ENSFCAG00000023876	NUDT2	NUDT2	D4	56148670	56156294	1	protein_coding		nudix hydrolase 2
ENSFCAG00000011583	NUP153	NUP153	B2	13042868	13127927	1	protein_coding		nucleoporin 153
ENSFCAG00000031859	NUPL2	NUPL2	A2	114441628	114460402	1	protein_coding		nucleoporin like 2
ENSFCAG00000025675	NUPR2	NUPR2	E3	16116921	16121921	1	protein_coding		nuclear protein 2, transcriptional regulator
ENSFCAG00000028875	NUS1	NUS1	B2	106706864	106739498	1	protein_coding		NUS1 dehydrodolichyl diphosphate synthase subunit
ENSFCAG00000031252	NWD2	NWD2	B1	175081994	175265290	-1	protein_coding		NACHT and WD repeat domain containing 2
ENSFCAG00000026532	NXPH4	NXPH4	B4	83638167	83648072	1	protein_coding		neurexophilin 4
ENSFCAG00000010979	OAZ3	OAZ3	C1	106554699	106560837	1	protein_coding		ornithine decarboxylase antizyme 3
ENSFCAG00000000982		OC90	F2	74004026	74038723	-1	protein_coding		otoconin 90
ENSFCAG00000006131	OGFOD2	OGFOD2	D3	6959765	6965657	-1	protein_coding		2-oxoglutarate and iron dependent oxygenase domain containing 2
ENSFCAG00000013955	OR10P1	OR10P1	B4	82264913	82265878	1	protein_coding		olfactory receptor 10P1
ENSFCAG00000030857	ORAI1	ORAI1	D3	7980411	7995475	-1	protein_coding		ORAI calcium release-activated calcium modulator 1
ENSFCAG00000036632	ORAI3	ORAI3	E3	17410342	17418103	-1	protein_coding		ORAI calcium release-activated calcium modulator 3
ENSFCAG00000039824		ORMDL2	B4	82434604	82437144	1	protein_coding		ORMDL sphingolipid biosynthesis regulator 2
ENSFCAG00000014691	OS9	OS9	B4	84044557	84076039	1	protein_coding		OS9, endoplasmic reticulum lectin
ENSFCAG00000010032	OSBPL3	OSBPL3	A2	115904873	116039761	-1	protein_coding		oxysterol binding protein like 3
ENSFCAG00000032267	OTP	OTP	A1	142123312	142133420	-1	protein_coding		orthopedia homeobox
ENSFCAG00000010110	OTUD7B	OTUD7B	C1	105013642	105069709	-1	protein_coding		OTU deubiquitinase 7B
ENSFCAG00000012452	P2RX4	P2RX4	D3	8293697	8311981	-1	protein_coding		purinergic receptor P2X 4
ENSFCAG00000012451	P2RX7	P2RX7	D3	8342120	8387867	-1	protein_coding		purinergic receptor P2X 7
ENSFCAG00000014860		PA2G4	B4	82665798	82674292	1	protein_coding		proliferation-associated 2G4
ENSFCAG00000005955	PAK5	PAK5	A3	35566002	35803788	-1	protein_coding		p21 (RAC1) activated kinase 5
ENSFCAG00000012021	PAN2	PAN2	B4	82867496	82880999	-1	protein_coding		PAN2 poly(A) specific ribonuclease subunit
ENSFCAG00000027560	PAPD4	PAPD4	A1	143939437	144010203	1	protein_coding		poly(A) RNA polymerase D4, non-canonical
ENSFCAG00000001628	PAX5	PAX5	D4	58369271	58557967	-1	protein_coding		paired box 5
ENSFCAG00000006327	PCSK1	PCSK1	A1	158634588	158679902	-1	protein_coding		proprotein convertase subtilisin/kexin type 1
ENSFCAG00000023287	PCTP	PCTP	E1	30390722	30421397	-1	protein_coding		phosphatidylcholine transfer protein
ENSFCAG00000005261		PDE1A	C1	170372456	170608691	-1	protein_coding		phosphodiesterase 1A
ENSFCAG00000005432		PDE8B	A1	141792428	141930023	1	protein_coding		phosphodiesterase 8B
ENSFCAG00000009141	PDGFRA	PDGFRA	B1	162829871	162871066	-1	protein_coding		platelet derived growth factor receptor alpha
ENSFCAG00000003209	PDS5A	PDS5A	B1	172848924	172978062	1	protein_coding		PDS5 cohesin associated factor A
ENSFCAG00000013368	PDZK1	PDZK1	C1	104230184	104291036	-1	protein_coding		PDZ domain containing 1
ENSFCAG00000030808	PEX11B	PEX11B	C1	104472269	104477710	-1	protein_coding		peroxisomal biogenesis factor 11 beta
ENSFCAG00000009712		PEX6	B2	41389388	41398442	-1	protein_coding		peroxisomal biogenesis factor 6
ENSFCAG00000002484	PGLYRP3	PGLYRP3	C1	108086766	108111579	-1	protein_coding		peptidoglycan recognition protein 3
ENSFCAG00000004734	PGM2	PGM2	B1	174754053	174792195	-1	protein_coding		phosphoglucomutase 2
ENSFCAG00000014551	PHACTR1	PHACTR1	B2	17043250	17309965	-1	protein_coding		phosphatase and actin regulator 1
ENSFCAG00000000706	PHF20L1	PHF20L1	F2	74620355	74701982	1	protein_coding		PHD finger protein 20 like 1
ENSFCAG00000029774	PHF24	PHF24	D4	56542031	56747679	1	protein_coding		PHD finger protein 24
ENSFCAG00000011474	PHGDH	PHGDH	C1	102583571	102619534	1	protein_coding		phosphoglycerate dehydrogenase
ENSFCAG00000002982	PHKG1	PHKG1	E3	16137821	16147223	1	protein_coding		phosphorylase kinase catalytic subunit gamma 1
ENSFCAG00000009806	PHKG2	PHKG2	E3	17580379	17589435	-1	protein_coding		phosphorylase kinase catalytic subunit gamma 2
ENSFCAG00000011901	PHLPP2	PHLPP2	E2	47412554	47492587	1	protein_coding		PH domain and leucine rich repeat protein phosphatase 2
ENSFCAG00000007446	PHOX2B	PHOX2B	B1	171259916	171262859	1	protein_coding		paired like homeobox 2b
ENSFCAG00000005567	PI4KB	PI4KB	C1	106142954	106172172	-1	protein_coding		phosphatidylinositol 4-kinase beta
ENSFCAG00000031238	PIAS3	PIAS3	C1	104413627	104421717	-1	protein_coding		protein inhibitor of activated STAT 3
ENSFCAG00000001120	PIGO	PIGO	D4	56833870	56842095	-1	protein_coding		phosphatidylinositol glycan anchor biosynthesis class O
ENSFCAG00000013508	PIK3R4	PIK3R4	C2	132226189	132306068	1	protein_coding		phosphoinositide-3-kinase regulatory subunit 4
ENSFCAG00000030052	PIP4K2C	PIP4K2C	B4	83956122	83966176	1	protein_coding		phosphatidylinositol-5-phosphate 4-kinase type 2 gamma
ENSFCAG00000005563	PIP5K1A	PIP5K1A	C1	106050954	106087065	1	protein_coding		phosphatidylinositol-4-phosphate 5-kinase type 1 alpha
ENSFCAG00000006133	PITPNM2	PITPNM2	D3	6921413	6953440	1	protein_coding		phosphatidylinositol transfer protein membrane associated 2
ENSFCAG00000009105	PLA2G7	PLA2G7	B2	44887316	44905800	-1	protein_coding		phospholipase A2 group VII
ENSFCAG00000023980	PLAA	PLAA	D4	50122333	50167325	-1	protein_coding		phospholipase A2 activating protein
ENSFCAG00000014951	PLCB1	PLCB1	A3	34658103	34903326	1	protein_coding		phospholipase C beta 1
ENSFCAG00000005949	PLCB4	PLCB4	A3	35330588	35495309	1	protein_coding		phospholipase C beta 4
ENSFCAG00000004987	PLCG2	PLCG2	E2	55079685	55231245	1	protein_coding		phospholipase C gamma 2
ENSFCAG00000027063	PLEKHB2	PLEKHB2	C1	108816418	108859084	1	protein_coding		pleckstrin homology domain containing B2
ENSFCAG00000035563	PLEKHO1	PLEKHO1	C1	105191746	105202642	1	protein_coding		pleckstrin homology domain containing O1
ENSFCAG00000013970	PMEL	PMEL	B4	82528876	82536472	-1	protein_coding		premelanosome protein
ENSFCAG00000005834	PMFBP1	PMFBP1	E2	47010915	47057798	1	protein_coding		polyamine modulated factor 1 binding protein 1
ENSFCAG00000001864	POGZ	POGZ	C1	106250096	106302466	-1	protein_coding		pogo transposable element derived with ZNF domain
ENSFCAG00000009740	POLH	POLH	B2	41911500	41950043	1	protein_coding		DNA polymerase eta
ENSFCAG00000009735	POLR1C	POLR1C	B2	41857258	41861231	1	protein_coding		RNA polymerase I subunit C
ENSFCAG00000013081	POLR1E	POLR1E	D4	58958732	58978309	1	protein_coding		RNA polymerase I subunit E
ENSFCAG00000027816	POLR2D	POLR2D	C1	111203162	111217316	1	protein_coding		RNA polymerase II subunit D
ENSFCAG00000013360	POLR3C	POLR3C	C1	104399310	104412493	1	protein_coding		RNA polymerase III subunit C
ENSFCAG00000005410		POLR3GL	C1	104521289	104523988	1	protein_coding		RNA polymerase III subunit G like
ENSFCAG00000001078	POU5F1	POU5F1	B2	12234511	12239731	-1	protein_coding		POU class 5 homeobox 1
ENSFCAG00000013107	PPFIA4	PPFIA4	F1	42074056	42105810	1	protein_coding		PTPRF interacting protein alpha 4
ENSFCAG00000011168	PPP1CC	PPP1CC	D3	8899036	8920269	-1	protein_coding		protein phosphatase 1 catalytic subunit gamma
ENSFCAG00000039870		PPP1R12B	F1	41623103	41663229	1	protein_coding		protein phosphatase 1 regulatory subunit 12B
ENSFCAG00000034867	PPP1R1C	PPP1R1C	C1	170230749	170356940	1	protein_coding		protein phosphatase 1 regulatory inhibitor subunit 1C
ENSFCAG00000009713	PPP2R5D	PPP2R5D	B2	41405212	41428859	1	protein_coding		protein phosphatase 2 regulatory subunit B'delta
ENSFCAG00000030070	PPTC7	PPTC7	D3	8749370	8786497	-1	protein_coding		PTC7 protein phosphatase homolog
ENSFCAG00000006964	PRIM1	PRIM1	B4	83220085	83244576	-1	protein_coding		DNA primase subunit 1 [Source:HGNC Symbol;Acc:HGNC:9369]
ENSFCAG00000009488	PROC	PROC	C1	111619415	111629831	-1	protein_coding		protein C, inactivator of coagulation factors Va and VIIIa
ENSFCAG00000013940	PRPF3	PRPF3	C1	105340795	105364379	1	protein_coding		pre-mRNA processing factor 3
ENSFCAG00000018819	PRR11	PRR11	E1	27403209	27428321	-1	protein_coding		proline rich 11
ENSFCAG00000009803	PRR14	PRR14	E3	17673983	17678921	-1	protein_coding		proline rich 14
ENSFCAG00000002607	PRSS36	PRSS36	E3	17263893	17272278	1	protein_coding		serine protease 36
ENSFCAG00000002602	PRSS53	PRSS53	E3	17307623	17313435	1	protein_coding		serine protease 53
ENSFCAG00000002606	PRSS8	PRSS8	E3	17274634	17278783	1	protein_coding		serine protease 8
ENSFCAG00000024612	PRUNE1	PRUNE1	C1	105904530	105926060	1	protein_coding		prune exopolyphosphatase 1
ENSFCAG00000001861	PSMB4	PSMB4	C1	106246241	106248686	1	protein_coding		proteasome subunit beta 4
ENSFCAG00000005564	PSMD4	PSMD4	C1	106095950	106108595	1	protein_coding		proteasome 26S subunit, non-ATPase 4
ENSFCAG00000027665		PSMD9	D3	7780424	7798923	-1	protein_coding		proteasome 26S subunit, non-ATPase 9
ENSFCAG00000001076	PSORS1C2	PSORS1C2	B2	12209822	12211869	-1	protein_coding		psoriasis susceptibility 1 candidate 2
ENSFCAG00000021883		PSPH	E3	16197773	16217719	1	protein_coding		phosphoserine phosphatase
ENSFCAG00000009709	PTCRA	PTCRA	B2	41356803	41362571	1	protein_coding		pre T cell antigen receptor alpha
ENSFCAG00000006110		PTGES3	B4	83133339	83153442	-1	protein_coding		prostaglandin E synthase 3
ENSFCAG00000009719	PTK7	PTK7	B2	41480380	41542997	1	protein_coding		protein tyrosine kinase 7 (inactive)
ENSFCAG00000029086	PTPN7	PTPN7	F1	41267839	41278314	-1	protein_coding		protein tyrosine phosphatase, non-receptor type 7
ENSFCAG00000018969	PTRH2	PTRH2	E1	26958320	26958859	1	protein_coding		peptidyl-tRNA hydrolase 2
ENSFCAG00000013967	PYM1	PYM1	B4	82485999	82504219	-1	protein_coding		PYM homolog 1, exon junction complex associated factor
ENSFCAG00000000192		R3HDM2	B4	83669940	83807550	-1	protein_coding		R3H domain containing 2
ENSFCAG00000013974	RAB5B	RAB5B	B4	82553525	82560150	1	protein_coding		RAB5B, member RAS oncogene family
ENSFCAG00000023401		RABGEF1	E3	15537543	15625441	-1	protein_coding		RAB guanine nucleotide exchange factor 1
ENSFCAG00000038010	RABIF	RABIF	F1	41928697	41931081	-1	protein_coding		RAB interacting factor
ENSFCAG00000004140	RAD9B	RAD9B	D3	8717957	8749666	1	protein_coding		RAD9 checkpoint clamp component B
ENSFCAG00000038622	RANBP9	RANBP9	B2	16681655	16706215	1	protein_coding		RAN binding protein 9
ENSFCAG00000009161	RAPGEF5	RAPGEF5	A2	113539299	113726325	-1	protein_coding		Rap guanine nucleotide exchange factor 5
ENSFCAG00000012399	RBM47	RBM47	B1	172313532	172477018	1	protein_coding		RNA binding motif protein 47
ENSFCAG00000033936	RBM8A	RBM8A	C1	104482092	104485811	-1	protein_coding		RNA binding motif protein 8A
ENSFCAG00000012028	RBMS2	RBMS2	B4	83008388	83081011	1	protein_coding		RNA binding motif single stranded interacting protein 2
ENSFCAG00000027072	RCAN2	RCAN2	B2	44406981	44508369	-1	protein_coding		regulator of calcineurin 2
ENSFCAG00000014562	RDH16	RDH16	B4	83411596	83417323	-1	protein_coding		retinol dehydrogenase 16 (all-trans)
ENSFCAG00000013960	RDH5	RDH5	B4	82350451	82355172	1	protein_coding		retinol dehydrogenase 5
ENSFCAG00000012761	RECK	RECK	D4	57682895	57769251	1	protein_coding		reversion inducing cysteine rich protein with kazal motifs
ENSFCAG00000000032	RELL1	RELL1	B1	174939865	174959058	1	protein_coding		RELT like 1
ENSFCAG00000032746	RF00001	RF00001	A2	115162053	115162165	-1	rRNA
ENSFCAG00000033284	RF00001	RF00001	A3	40812392	40812504	-1	rRNA
ENSFCAG00000027827	RF00001	RF00001	A3	40454824	40454931	-1	rRNA
ENSFCAG00000034039	RF00001	RF00001	B1	174730660	174730772	1	rRNA
ENSFCAG00000038799	RF00001	RF00001	B1	180077581	180077693	-1	rRNA
ENSFCAG00000025211	RF00001	RF00001	B1	177349393	177349512	1	rRNA
ENSFCAG00000034570	RF00001	RF00001	B2	106773664	106773777	-1	rRNA
ENSFCAG00000038779	RF00001	RF00001	B2	105839761	105839873	1	rRNA
ENSFCAG00000039558	RF00001	RF00001	B2	104873828	104873940	1	rRNA
ENSFCAG00000033165	RF00001	RF00001	B2	12536843	12536955	-1	rRNA
ENSFCAG00000033814	RF00001	RF00001	B4	84342532	84342644	-1	rRNA
ENSFCAG00000037017	RF00001	RF00001	B4	81991882	81991994	1	rRNA
ENSFCAG00000036194	RF00001	RF00001	C1	107625922	107626034	1	rRNA
ENSFCAG00000030987	RF00001	RF00001	C1	109229713	109229824	1	rRNA
ENSFCAG00000017639	RF00001	RF00001	C1	117073105	117073218	1	rRNA
ENSFCAG00000039288	RF00001	RF00001	C1	113373657	113373779	1	rRNA
ENSFCAG00000020929	RF00001	RF00001	C1	102267056	102267164	-1	rRNA
ENSFCAG00000038699	RF00001	RF00001	D2	12620000	12620112	-1	rRNA
ENSFCAG00000039625	RF00001	RF00001	D4	58142840	58142952	1	rRNA
ENSFCAG00000034464	RF00001	RF00001	D4	56587895	56588007	-1	rRNA
ENSFCAG00000024339	RF00001	RF00001	E1	31319137	31319249	1	rRNA
ENSFCAG00000034030	RF00001	RF00001	E1	16648528	16648640	1	rRNA
ENSFCAG00000020685	RF00001	RF00001	E2	54403991	54404113	-1	rRNA
ENSFCAG00000017581	RF00001	RF00001	E2	20267194	20267306	1	rRNA
ENSFCAG00000016953	RF00001	RF00001	E3	17796584	17796698	-1	rRNA
ENSFCAG00000016850	RF00001	RF00001	E3	17144833	17144947	1	rRNA
ENSFCAG00000021852	RF00001	RF00001	F1	49954542	49954647	-1	rRNA
ENSFCAG00000025423	RF00001	RF00001	F2	74123286	74123400	1	rRNA
ENSFCAG00000038716	RF00003	RF00003	C1	104592971	104593134	-1	snRNA
ENSFCAG00000036004	RF00003	RF00003	C1	104607207	104607369	-1	snRNA
ENSFCAG00000034104	RF00003	LOC111558160	E2	20659807	20659967	-1	snRNA		U1 spliceosomal RNA
ENSFCAG00000037490	RF00004	RF00004	C1	104891447	104891566	-1	snRNA
ENSFCAG00000034188	RF00007	RF00007	A1	165716988	165717137	-1	snRNA
ENSFCAG00000038568	RF00007	LOC111560381	B1	173080550	173080703	-1	snRNA		U12 minor spliceosomal RNA
ENSFCAG00000032346	RF00009	RF00009	C1	170872149	170872459	-1	ribozyme
ENSFCAG00000036959	RF00012	LOC111558166	E2	27809795	27810003	1	snoRNA		small nucleolar RNA U3
ENSFCAG00000039182	RF00015	RF00015	B2	106202246	106202356	-1	snRNA
ENSFCAG00000034562	RF00015	RF00015	C1	122720271	122720426	-1	snRNA
ENSFCAG00000040056	RF00015	LOC111562011	C1	104191284	104191418	-1	snRNA		U4 spliceosomal RNA
ENSFCAG00000033048	RF00015	RF00015	E3	14738606	14738711	-1	snRNA
ENSFCAG00000039713	RF00017	RF00017	A2	109940889	109941183	1	misc_RNA
ENSFCAG00000033960	RF00019	RF00019	A2	106058886	106058999	-1	misc_RNA
ENSFCAG00000039771	RF00019	RF00019	C1	113070862	113070960	1	misc_RNA
ENSFCAG00000034708	RF00026	RF00026	A2	109428578	109428651	-1	snRNA
ENSFCAG00000032257	RF00026	RF00026	A2	109072106	109072175	-1	snRNA
ENSFCAG00000038932	RF00026	RF00026	A3	36411668	36411775	1	snRNA
ENSFCAG00000037005	RF00026	RF00026	A3	40897490	40897596	-1	snRNA
ENSFCAG00000036006	RF00026	RF00026	B1	178511017	178511077	1	snRNA
ENSFCAG00000037355	RF00026	LOC111560298	B1	172711995	172712101	1	snRNA		U6 spliceosomal RNA
ENSFCAG00000032468	RF00026	LOC111560257	B1	175245801	175245907	1	snRNA		U6 spliceosomal RNA
ENSFCAG00000033789	RF00026	RF00026	B1	170757840	170757940	-1	snRNA
ENSFCAG00000035208	RF00026	LOC111560279	B1	173869418	173869524	1	snRNA		U6 spliceosomal RNA
ENSFCAG00000033782	RF00026	LOC111560655	B2	42629324	42629427	-1	snRNA		U6 spliceosomal RNA
ENSFCAG00000036742	RF00026	RF00026	B2	41889310	41889404	-1	snRNA
ENSFCAG00000034304	RF00026	LOC111560657	B2	44240282	44240388	1	snRNA		U6 spliceosomal RNA
ENSFCAG00000033608	RF00026	LOC111560638	B2	46833910	46834016	1	snRNA		U6 spliceosomal RNA
ENSFCAG00000038112	RF00026	LOC111560635	B2	44789503	44789607	1	snRNA		U6 spliceosomal RNA
ENSFCAG00000039316	RF00026	LOC111560746	B2	106515151	106515257	-1	snRNA		U6 spliceosomal RNA
ENSFCAG00000033894	RF00026	LOC111561515	B4	83254590	83254695	1	snRNA		U6 spliceosomal RNA
ENSFCAG00000032830	RF00026	LOC111562066	C1	74139712	74139813	-1	snRNA		U6 spliceosomal RNA
ENSFCAG00000035750	RF00026	RF00026	C1	108525105	108525200	1	snRNA
ENSFCAG00000033563	RF00026	LOC111562056	C1	122151277	122151379	-1	snRNA		U6 spliceosomal RNA
ENSFCAG00000038304	RF00026	RF00026	C1	109319890	109319996	1	snRNA
ENSFCAG00000033209	RF00026	RF00026	C1	117006370	117006469	-1	snRNA
ENSFCAG00000038324	RF00026	LOC111562054	C1	108425376	108425482	1	snRNA		U6 spliceosomal RNA
ENSFCAG00000037414	RF00026	LOC111562072	C1	106369309	106369413	1	snRNA		U6 spliceosomal RNA
ENSFCAG00000035671	RF00026	RF00026	C1	168913530	168913636	1	snRNA
ENSFCAG00000035095	RF00026	LOC111562031	C1	111257404	111257510	-1	snRNA		U6 spliceosomal RNA
ENSFCAG00000035801	RF00026	LOC111556421	C2	131706899	131707001	1	snRNA		U6 spliceosomal RNA
ENSFCAG00000032532	RF00026	LOC111556388	C2	129919870	129919976	-1	snRNA		U6 spliceosomal RNA
ENSFCAG00000033053	RF00026	LOC111557152	D2	11587968	11588074	-1	snRNA		U6 spliceosomal RNA
ENSFCAG00000039389	RF00026	LOC111557166	D2	12189792	12189898	1	snRNA		U6 spliceosomal RNA
ENSFCAG00000038647	RF00026	LOC111557427	D3	9972284	9972390	1	snRNA		U6 spliceosomal RNA
ENSFCAG00000037471	RF00026	LOC111557381	D3	56610924	56611034	-1	snRNA		U6 spliceosomal RNA
ENSFCAG00000038765	RF00026	LOC111557444	D3	8010663	8010771	1	snRNA		U6 spliceosomal RNA
ENSFCAG00000035942	RF00026	LOC111557430	D3	9914742	9914849	-1	snRNA		U6 spliceosomal RNA
ENSFCAG00000036840	RF00026	LOC111557447	D3	8490289	8490398	-1	snRNA		U6 spliceosomal RNA
ENSFCAG00000032323	RF00026	LOC111557433	D3	8530851	8530957	-1	snRNA		U6 spliceosomal RNA
ENSFCAG00000037160	RF00026	LOC111557426	D3	48980190	48980294	-1	snRNA		U6 spliceosomal RNA
ENSFCAG00000034711	RF00026	RF00026	D3	38701573	38701671	1	snRNA
ENSFCAG00000039720	RF00026	LOC111557703	D4	57207610	57207712	1	snRNA		U6 spliceosomal RNA
ENSFCAG00000034729	RF00026	LOC111557701	D4	56749654	56749763	-1	snRNA		U6 spliceosomal RNA
ENSFCAG00000034504	RF00026	LOC111557713	D4	55970067	55970171	1	snRNA		U6 spliceosomal RNA
ENSFCAG00000036804	RF00026	LOC111557706	D4	56775386	56775491	1	snRNA		U6 spliceosomal RNA
ENSFCAG00000035999	RF00026	LOC111557696	D4	62364593	62364699	-1	snRNA		U6 spliceosomal RNA
ENSFCAG00000037419	RF00026	LOC111557712	D4	55405880	55405986	-1	snRNA		U6 spliceosomal RNA
ENSFCAG00000038373	RF00026	LOC111557962	E1	16326353	16326459	-1	snRNA		U6 spliceosomal RNA
ENSFCAG00000036953	RF00026	RF00026	E1	16183284	16183390	-1	snRNA
ENSFCAG00000038346	RF00026	LOC111557886	E1	16262351	16262455	-1	snRNA		U6 spliceosomal RNA
ENSFCAG00000038346	RF00026	LOC111557885	E1	16262351	16262455	-1	snRNA		U6 spliceosomal RNA
ENSFCAG00000037725	RF00026	LOC111557957	E1	16715006	16715112	-1	snRNA		U6 spliceosomal RNA
ENSFCAG00000038579	RF00026	LOC111557969	E1	31597168	31597273	-1	snRNA		U6 spliceosomal RNA
ENSFCAG00000038270	RF00026	LOC111558170	E2	27819563	27819669	1	snRNA		U6 spliceosomal RNA
ENSFCAG00000038871	RF00026	RF00026	E2	20845139	20845247	1	snRNA		RNA, U6 small nuclear 967, pseudogene
ENSFCAG00000035368	RF00026	LOC111558171	E2	27957852	27957958	1	snRNA		U6 spliceosomal RNA
ENSFCAG00000037110	RF00026	LOC111558302	E3	15059655	15059761	1	snRNA		U6 spliceosomal RNA
ENSFCAG00000036177	RF00026	LOC111558306	E3	15963993	15964097	1	snRNA		U6 spliceosomal RNA
ENSFCAG00000035016	RF00026	LOC111558305	E3	17725151	17725254	-1	snRNA		U6 spliceosomal RNA
ENSFCAG00000038668	RF00026	LOC111558482	F1	49441355	49441461	1	snRNA		U6 spliceosomal RNA
ENSFCAG00000038531	RF00026	LOC111558481	F1	41768263	41768369	1	snRNA		U6 spliceosomal RNA
ENSFCAG00000036019	RF00026	LOC111558655	F2	73113018	73113123	1	snRNA		U6 spliceosomal RNA
ENSFCAG00000037311	RF00030	RF00030	D4	57343404	57343686	-1	ribozyme		RNA component of mitochondrial RNA processing endoribonuclease
ENSFCAG00000034267	RF00045	LOC111558604	F2	72352854	72353057	-1	snoRNA		small nucleolar RNA SNORA73 family
ENSFCAG00000039747	RF00091	LOC111562127	C1	111106627	111106780	-1	snoRNA		small nucleolar RNA SNORA62/SNORA6 family
ENSFCAG00000037435	RF00091	LOC111557388	D3	9797410	9797563	-1	snoRNA		small nucleolar RNA SNORA62/SNORA6 family
ENSFCAG00000040041	RF00100	RF00100	A1	168483045	168483353	1	misc_RNA		RNA, 7SK small nuclear pseudogene 122
ENSFCAG00000037449	RF00100	RF00100	A2	114297310	114297622	-1	misc_RNA
ENSFCAG00000034958	RF00100	RF00100	A2	114261284	114261612	-1	misc_RNA
ENSFCAG00000034150	RF00100	RF00100	B1	169959461	169959743	1	misc_RNA
ENSFCAG00000036553	RF00100	RF00100	B1	177411322	177411657	1	misc_RNA
ENSFCAG00000038078	RF00100	RF00100	B2	13112199	13112535	1	misc_RNA
ENSFCAG00000038391	RF00100	RF00100	C1	112353818	112354151	-1	misc_RNA
ENSFCAG00000037825	RF00100	RF00100	C1	110796410	110796686	-1	misc_RNA
ENSFCAG00000040032	RF00100	RF00100	C1	106801861	106802120	-1	misc_RNA
ENSFCAG00000035437	RF00100	RF00100	D3	55338608	55338941	-1	misc_RNA
ENSFCAG00000036758	RF00100	RF00100	D3	7212144	7212462	-1	misc_RNA
ENSFCAG00000034193	RF00100	RF00100	D3	8734369	8734695	1	misc_RNA
ENSFCAG00000037940	RF00100	RF00100	D4	56262042	56262289	1	misc_RNA		RNA, 7SK small nuclear pseudogene 24
ENSFCAG00000035250	RF00100	RF00100	D4	55366793	55367120	1	misc_RNA
ENSFCAG00000032999	RF00100	RF00100	E3	17134436	17134766	1	misc_RNA
ENSFCAG00000036540	RF00100	RF00100	E3	14953365	14953695	-1	misc_RNA
ENSFCAG00000035407	RF00100	RF00100	F2	74493347	74493639	-1	misc_RNA
ENSFCAG00000035034	RF00133	RF00133	B1	175797832	175797919	1	snoRNA
ENSFCAG00000034844	RF00139	LOC111562131	C1	37713066	37713197	-1	snoRNA		small nucleolar RNA SNORA72
ENSFCAG00000039704	RF00156	LOC111559955	A3	34804949	34805083	-1	snoRNA		small nucleolar RNA SNORA70
ENSFCAG00000032892	RF00211	LOC111558610	F2	75495193	75495279	-1	snoRNA		small nucleolar RNA SNORD35
ENSFCAG00000019835	RF00273	LOC111561567	B4	83122020	83122090	-1	snoRNA		small nucleolar RNA SNORD59
ENSFCAG00000032095	RF00273	RF00273	B4	83123683	83123757	-1	snoRNA		small nucleolar RNA SNORD59
ENSFCAG00000039560	RF00322	LOC111557908	E1	31978011	31978139	-1	snoRNA		small nucleolar RNA SNORA31
ENSFCAG00000032677	RF00398	LOC111558320	E3	16158501	16158640	-1	snoRNA		small nucleolar RNA SNORA15
ENSFCAG00000036098	RF00402	RF00402	D2	11523842	11523965	1	snoRNA
ENSFCAG00000036964	RF00402	RF00402	F2	72302030	72302118	-1	snoRNA
ENSFCAG00000035599	RF00411	LOC111557399	D3	7326274	7326408	1	snoRNA		small nucleolar RNA SNORA9
ENSFCAG00000039323	RF00414	LOC111558321	E3	16162803	16162936	-1	snoRNA		small nucleolar RNA SNORA22
ENSFCAG00000036818	RF00415	LOC111558322	E3	17625072	17625200	-1	snoRNA		small nucleolar RNA SNORA30/SNORA37 family
ENSFCAG00000039172	RF00548	LOC111560705	B2	41739345	41739523	-1	snRNA		U11 spliceosomal RNA
ENSFCAG00000036617	RF00576	LOC111558149	E2	47382142	47382227	1	snoRNA		small nucleolar RNA SNORD71
ENSFCAG00000039845	RF00601	RF00601	B1	175507283	175507410	-1	scaRNA
ENSFCAG00000032865	RF00618	LOC111562171	C1	117113298	117113423	-1	snRNA		U4atac minor spliceosomal RNA
ENSFCAG00000037052	RF01191	LOC111557674	D4	55779895	55779975	-1	snoRNA		small nucleolar RNA SNORD121A
ENSFCAG00000035088	RF01191	LOC111557673	D4	55794694	55794776	-1	snoRNA		small nucleolar RNA SNORD121A
ENSFCAG00000039607	RF02218	RF02218	B2	12273091	12273156	-1	misc_RNA
ENSFCAG00000035624	RF02275	RF02275	D4	57709155	57709231	1	misc_RNA
ENSFCAG00000033731	RFLNA	RFLNA	D3	5917193	5932690	-1	protein_coding		refilin A
ENSFCAG00000005568		RFX5	C1	106181931	106185124	-1	protein_coding		regulatory factor X5
ENSFCAG00000018903	RFX6	RFX6	B2	106077119	106136258	1	protein_coding		regulatory factor X6
ENSFCAG00000012752	RGP1	RGP1	D4	57427392	57430765	1	protein_coding		RGP1 homolog, RAB6A GEF complex partner 1
ENSFCAG00000036416	RGS1	RGS1	F1	49032073	49036863	-1	protein_coding		regulator of G protein signaling 1
ENSFCAG00000039326	RGS13	RGS13	F1	48944169	48971770	-1	protein_coding		regulator of G protein signaling 13
ENSFCAG00000032322	RGS18	RGS18	F1	49411474	49436840	-1	protein_coding		regulator of G protein signaling 18
ENSFCAG00000018955	RGS21	RGS21	F1	49228507	49251578	-1	protein_coding		regulator of G protein signaling 21
ENSFCAG00000001335	RHOF	RHOF	D3	7888309	7900312	1	protein_coding		ras homolog family member F, filopodia associated
ENSFCAG00000012394	RHOH	RHOH	B1	172615156	172615731	-1	protein_coding		ras homolog family member H
ENSFCAG00000019369	RIIAD1	RIIAD1	C1	106525102	106531982	1	protein_coding		regulatory subunit of type II PKA R-subunit (RIIa) domain containing 1
ENSFCAG00000001161	RILPL1	RILPL1	D3	6502361	6541638	1	protein_coding		Rab interacting lysosomal protein like 1
ENSFCAG00000001158	RILPL2	RILPL2	D3	6569366	6582715	1	protein_coding		Rab interacting lysosomal protein like 2
ENSFCAG00000024077		RIOK2	A1	159371302	159386714	-1	protein_coding		RIO kinase 2
ENSFCAG00000039680	RNF115	RNF115	C1	104311809	104398003	-1	protein_coding		ring finger protein 115
ENSFCAG00000026330	RNF34	RNF34	D3	8150246	8172766	-1	protein_coding		ring finger protein 34
ENSFCAG00000023701	RNF38	RNF38	D4	57955423	58016879	-1	protein_coding		ring finger protein 38
ENSFCAG00000009808	RNF40	RNF40	E3	17564309	17576392	-1	protein_coding		ring finger protein 40
ENSFCAG00000025342	RNF41	RNF41	B4	82760932	82792719	-1	protein_coding		ring finger protein 41
ENSFCAG00000005818	RNFT1	RNFT1	E1	26715206	26728198	1	protein_coding		ring finger protein, transmembrane 1
ENSFCAG00000000448	RNPEP	RNPEP	F1	41144366	41162549	1	protein_coding		arginyl aminopeptidase
ENSFCAG00000018105	RORC	RORC	C1	106591831	106617223	-1	protein_coding		RAR related orphan receptor C
ENSFCAG00000006448	ROS1	ROS1	B2	106396179	106512464	-1	protein_coding		ROS proto-oncogene 1, receptor tyrosine kinase
ENSFCAG00000009707	RPL7L1	RPL7L1	B2	41339670	41343675	1	protein_coding		ribosomal protein L7 like 1
ENSFCAG00000012284		RPL9	B1	173319845	173324113	1	protein_coding		ribosomal protein L9
ENSFCAG00000003154	RPP25L	RPP25L	D4	56381684	56382175	-1	protein_coding		ribonuclease P/MRP subunit p25 like
ENSFCAG00000026059	RPRD1A	RPRD1A	D3	56635520	56708341	-1	protein_coding		regulation of nuclear pre-mRNA domain containing 1A
ENSFCAG00000030083	RPRD2	RPRD2	C1	105373561	105470881	1	protein_coding		regulation of nuclear pre-mRNA domain containing 2
ENSFCAG00000013977		RPS26	B4	82596793	82598234	1	protein_coding		ribosomal protein S26
ENSFCAG00000009130	RPS6KA6	RPS6KA6	C1	107668877	107756458	1	protein_coding		ribosomal protein S6 kinase A6
ENSFCAG00000023434	RPS6KB1	RPS6KB1	E1	26728478	26771543	-1	protein_coding		ribosomal protein S6 kinase B1
ENSFCAG00000029455	RPTN	RPTN	C1	106920123	106931857	-1	protein_coding		repetin
ENSFCAG00000027641	RSPH4A	RSPH4A	B2	105897319	105933303	1	protein_coding		radial spoke head 4 homolog A
ENSFCAG00000009746	RSPH9	RSPH9	B2	41972188	41984862	1	protein_coding		radial spoke head 9 homolog
ENSFCAG00000024679	RSRC2	RSRC2	D3	7301027	7314410	1	protein_coding		arginine and serine rich coiled-coil 2
ENSFCAG00000022480	RUNX2	RUNX2	B2	43687771	43799925	1	protein_coding		runt related transcription factor 2
ENSFCAG00000031137	RUSC2	RUSC2	D4	57252540	57293449	1	protein_coding		RUN and SH3 domain containing 2
ENSFCAG00000025905	RWDD1	RWDD1	B2	105581755	105622125	1	protein_coding		RWD domain containing 1
ENSFCAG00000002976	RYK	RYK	C2	128950844	129023684	1	protein_coding		receptor-like tyrosine kinase
ENSFCAG00000010961	RYR2	RYR2	D2	11239512	11788119	-1	protein_coding		ryanodine receptor 2
ENSFCAG00000010423		S100A10	C1	106743386	106746975	-1	protein_coding		S100 calcium binding protein A10
ENSFCAG00000034166		S100A11	C1	106779280	106784650	-1	protein_coding		S100 calcium binding protein A11
ENSFCAG00000024863	SAP130	SAP130	C1	111048814	111131179	1	protein_coding		Sin3A associated protein 130
ENSFCAG00000022142	SBDS	SBDS	E3	15431658	15439421	1	protein_coding		SBDS, ribosome maturation factor
ENSFCAG00000015331	SBNO1	SBNO1	D3	6630227	6674799	1	protein_coding		strawberry notch homolog 1
ENSFCAG00000007805	SCAMP1	SCAMP1	A1	142795508	142924144	1	protein_coding		secretory carrier membrane protein 1
ENSFCAG00000005088	SCIN	SCIN	A2	104675443	104756041	1	protein_coding		scinderin
ENSFCAG00000005560	SCNM1	SCNM1	C1	106027288	106029607	1	protein_coding		sodium channel modifier 1
ENSFCAG00000031050	SCPEP1	SCPEP1	E1	29380406	29412580	-1	protein_coding		serine carboxypeptidase 1
ENSFCAG00000032766	SDR9C7	SDR9C7	B4	83401285	83409171	-1	protein_coding		short chain dehydrogenase/reductase family 9C member 7
ENSFCAG00000000921	SEL1L2	SEL1L2	A3	39450812	39567609	-1	protein_coding		SEL1L2 ERAD E3 ligase adaptor subunit
ENSFCAG00000001859	SELENBP1	SELENBP1	C1	106196038	106201411	-1	protein_coding		selenium binding protein 1
ENSFCAG00000005249	SELENOF	SELENOF	C1	73495576	73552445	-1	protein_coding		selenoprotein F
ENSFCAG00000005557	SEMA6C	SEMA6C	C1	105992473	106001086	-1	protein_coding		semaphorin 6C
ENSFCAG00000030021	SEPHS2	SEPHS2	E3	17833553	17834596	1	protein_coding		selenophosphate synthetase 2
ENSFCAG00000013541	SEPT1	SEPT1	E3	17873851	17877980	1	protein_coding		septin 1
ENSFCAG00000002588	SETD1A	SETD1A	E3	17387986	17409411	-1	protein_coding		SET domain containing 1A
ENSFCAG00000013185	SETD1B	SETD1B	D3	7846938	7869408	-1	protein_coding		SET domain containing 1B
ENSFCAG00000009655	SETDB1	SETDB1	C1	105833447	105872714	1	protein_coding		SET domain bifurcated 1
ENSFCAG00000010106	SF3B4	SF3B4	C1	104997664	105002397	-1	protein_coding		splicing factor 3b subunit 4
ENSFCAG00000039231	SFTA2	SFTA2	B2	12046490	12047660	-1	protein_coding		surfactant associated 2
ENSFCAG00000003177	SH2B3	SH2B3	D3	9443110	9468239	1	protein_coding		SH2B adaptor protein 3
ENSFCAG00000018453		SHB	D4	59357923	59494152	-1	protein_coding		SH2 domain containing adaptor protein B
ENSFCAG00000015212	SHISA3	SHISA3	B1	170714187	170718369	-1	protein_coding		shisa family member 3
ENSFCAG00000000445	SHISA4	SHISA4	F1	41058161	41061508	1	protein_coding		shisa family member 4
ENSFCAG00000000188	SHMT2	SHMT2	B4	83648239	83656390	1	protein_coding		serine hydroxymethyltransferase 2
ENSFCAG00000025272	SIGMAR1	SIGMAR1	D4	56406336	56408950	-1	protein_coding		sigma non-opioid intracellular receptor 1
ENSFCAG00000026646	SIRT5	SIRT5	B2	16714935	16755437	-1	protein_coding		sirtuin 5
ENSFCAG00000004222	SIT1	SIT1	D4	57338402	57339983	-1	protein_coding		signaling threshold regulating transmembrane adaptor 1
ENSFCAG00000022802	SKA2	SKA2	E1	27451194	27481203	1	protein_coding		spindle and kinetochore associated complex subunit 2
ENSFCAG00000034251	SLA	SLA	F2	74873748	74912074	-1	protein_coding		Src like adaptor
ENSFCAG00000009724	SLC22A7	SLC22A7	B2	41663738	41669734	1	protein_coding		solute carrier family 22 member 7
ENSFCAG00000029625	SLC25A27	SLC25A27	B2	44827181	44855851	1	protein_coding		solute carrier family 25 member 27
ENSFCAG00000011924		SLC25A51	D4	59328842	59329776	-1	protein_coding		solute carrier family 25 member 51
ENSFCAG00000030779	SLC26A10	SLC26A10	B4	83981759	83990612	1	protein_coding		solute carrier family 26 member 10
ENSFCAG00000009761	SLC29A1	SLC29A1	B2	42539981	42547564	1	protein_coding		solute carrier family 29 member 1 (Augustine blood group)
ENSFCAG00000024533	SLC30A9	SLC30A9	B1	170993766	171061895	-1	protein_coding		solute carrier family 30 member 9
ENSFCAG00000038971	SLC35B2	SLC35B2	B2	42566198	42606207	-1	protein_coding		solute carrier family 35 member B2
ENSFCAG00000012016	SLC39A5	SLC39A5	B4	82797743	82804437	1	protein_coding		solute carrier family 39 member 5
ENSFCAG00000031649	SLC39A6	SLC39A6	D3	56741544	56764151	-1	protein_coding		solute carrier family 39 member 6
ENSFCAG00000005906	SLC6A4	SLC6A4	E1	16565217	16589460	1	protein_coding		solute carrier family 6 member 4
ENSFCAG00000009599	SLCO2A1	SLCO2A1	C2	129143512	129207047	1	protein_coding		solute carrier organic anion transporter family member 2A1
ENSFCAG00000022559	SLX4IP	SLX4IP	A3	36411451	36568436	1	protein_coding		SLX4 interacting protein
ENSFCAG00000014866	SMARCC2	SMARCC2	B4	82728467	82748677	-1	protein_coding		SWI/SNF related, matrix associated, actin dependent regulator of chromatin subfamily c member 2
ENSFCAG00000013335	SMG8	SMG8	E1	27390373	27396342	-1	protein_coding		SMG8, nonsense mediated mRNA decay factor
ENSFCAG00000032694	SMIM14	SMIM14	B1	173170432	173252305	1	protein_coding		small integral membrane protein 14
ENSFCAG00000040066	SMIM36	SMIM36	E1	30647529	30647810	1	protein_coding		small integral membrane protein 36
ENSFCAG00000008730		SMU1	D4	55263500	55284624	-1	protein_coding		SMU1, DNA replication regulator and spliceosomal factor
ENSFCAG00000010050	SNAP25	SNAP25	A3	36185254	36270986	1	protein_coding		synaptosome associated protein 25
ENSFCAG00000001159	SNRNP35	SNRNP35	D3	6544531	6545271	-1	protein_coding		small nuclear ribonucleoprotein U11/U12 subunit 35
ENSFCAG00000024575	SNX10	SNX10	A2	117177466	117254822	1	protein_coding		sorting nexin 10
ENSFCAG00000024117	SNX13	SNX13	A2	109586401	109682848	-1	protein_coding		sorting nexin 13
ENSFCAG00000008504	SNX20	SNX20	E2	28426966	28436783	-1	protein_coding		sorting nexin 20
ENSFCAG00000024744	SNX27	SNX27	C1	106455125	106499725	1	protein_coding		sorting nexin family member 27
ENSFCAG00000032850	SOSTDC1	SOSTDC1	A2	108364286	108369717	-1	protein_coding		sclerostin domain containing 1
ENSFCAG00000012754	SPAG8	SPAG8	D4	57485938	57488441	-1	protein_coding		sperm associated antigen 8
ENSFCAG00000009776	SPATS1	SPATS1	B2	42650176	42687188	1	protein_coding		spermatogenesis associated serine rich 1
ENSFCAG00000011106	SPINK4	SPINK4	D4	55429468	55432597	1	protein_coding		serine peptidase inhibitor, Kazal type 4
ENSFCAG00000023005	SPRYD4	SPRYD4	B4	82968324	82971193	1	protein_coding		SPRY domain containing 4
ENSFCAG00000014296	SPTLC3	SPTLC3	A3	38644937	38816908	1	protein_coding		serine palmitoyltransferase long chain base subunit 3
ENSFCAG00000009805		SRCAP	E3	17597409	17633182	-1	protein_coding		Snf2 related CREBBP activator protein
ENSFCAG00000025180	SRF	SRF	B2	41549508	41559117	1	protein_coding		serum response factor
ENSFCAG00000037571	SRPRB	SRPRB	C2	129299242	129327662	-1	protein_coding		SRP receptor beta subunit
ENSFCAG00000002250	SRSF1	SRSF1	E1	28491782	28495574	1	protein_coding		serine and arginine rich splicing factor 1
ENSFCAG00000021902	ST3GAL1	ST3GAL1	F2	75226707	75303617	-1	protein_coding		ST3 beta-galactoside alpha-2,3-sialyltransferase 1
ENSFCAG00000000190	STAC3	STAC3	B4	83664339	83671517	-1	protein_coding		SH3 and cysteine rich domain 3
ENSFCAG00000012023	STAT2	STAT2	B4	82887899	82906635	-1	protein_coding		signal transducer and activator of transcription 2
ENSFCAG00000014571	STAT6	STAT6	B4	83519847	83539544	-1	protein_coding		signal transducer and activator of transcription 6
ENSFCAG00000012141	STIL	STIL	C1	37481940	37563005	-1	protein_coding		STIL, centriolar assembly protein
ENSFCAG00000028451	STK31	STK31	A2	114928812	115005602	1	protein_coding		serine/threonine kinase 31
ENSFCAG00000001123	STOML2	STOML2	D4	56845935	56849247	-1	protein_coding		stomatin like 2
ENSFCAG00000015629	STX17	STX17	D4	62053936	62114902	1	protein_coding		syntaxin 17
ENSFCAG00000002598	STX1B	STX1B	E3	17372988	17380382	1	protein_coding		syntaxin 1B
ENSFCAG00000030459	STX4	STX4	E3	17346003	17351715	-1	protein_coding		syntaxin 4
ENSFCAG00000025758	STXBP4	STXBP4	E1	30941245	31107523	-1	protein_coding		syntaxin binding protein 4
ENSFCAG00000002981	SUMF2	SUMF2	E3	16144165	16155224	-1	protein_coding		sulfatase modifying factor 2
ENSFCAG00000026290	SUOX	SUOX	B4	82560475	82566338	1	protein_coding		sulfite oxidase
ENSFCAG00000009577	SUPT3H	SUPT3H	B2	43179712	43253361	-1	protein_coding		SPT3 homolog, SAGA and STAGA complex component
ENSFCAG00000010104	SV2A	SV2A	C1	104973367	104983816	-1	protein_coding		synaptic vesicle glycoprotein 2A
ENSFCAG00000000454	SYT2	SYT2	F1	41679101	41719192	-1	protein_coding		synaptotagmin 2
ENSFCAG00000014566	TAC3	TAC3	B4	83444224	83450724	-1	protein_coding		tachykinin 3
ENSFCAG00000001702	TARS2	TARS2	C1	105479341	105494030	1	protein_coding		threonyl-tRNA synthetase 2, mitochondrial
ENSFCAG00000001829	TASP1	TASP1	A3	38996308	39264487	-1	protein_coding		taspase 1
ENSFCAG00000004379	TAT	TAT	E2	47514316	47560473	1	protein_coding		tyrosine aminotransferase
ENSFCAG00000009063	TBC1D1	TBC1D1	B1	174483697	174707937	-1	protein_coding		TBC1 domain family member 1
ENSFCAG00000014552	TBC1D7	TBC1D7	B2	16996287	17024319	1	protein_coding		TBC1 domain family member 7
ENSFCAG00000034028	TBX15	TBX15	C1	101990538	102096063	-1	protein_coding		T-box 15
ENSFCAG00000001077	TCF19	TCF19	B2	12229183	12235588	1	protein_coding		transcription factor 19
ENSFCAG00000022471	TCHHL1	TCHHL1	C1	106858973	106865301	-1	protein_coding		trichohyalin like 1
ENSFCAG00000011162	TCTN1	TCTN1	D3	8809023	8837043	1	protein_coding		tectonic family member 1
ENSFCAG00000019255	TCTN2	TCTN2	D3	6387404	6415407	-1	protein_coding		tectonic family member 2
ENSFCAG00000023001	TDRD6	TDRD6	B2	44864090	44879925	1	protein_coding		tudor domain containing 6
ENSFCAG00000002745	TDRD7	TDRD7	D4	59914555	59992515	1	protein_coding		tudor domain containing 7
ENSFCAG00000010980	TDRKH	TDRKH	C1	106559239	106577446	-1	protein_coding		tudor and KH domain containing
ENSFCAG00000002830	TEK	TEK	D4	50303269	50414208	1	protein_coding		TEK receptor tyrosine kinase
ENSFCAG00000022659	TESK1	TESK1	D4	57315301	57319570	1	protein_coding		testis-specific kinase 1
ENSFCAG00000015634	TEX10	TEX10	D4	62379805	62440386	-1	protein_coding		testis expressed 10
ENSFCAG00000009592	TF	TF	C2	129332680	129437918	-1	protein_coding		serotransferrin
ENSFCAG00000011954	TG	TG	F2	74715155	74974370	1	protein_coding		thyroglobulin
ENSFCAG00000008945	TGFB1I1	TGFB1I1	E3	16881843	16891417	-1	protein_coding		transforming growth factor beta 1 induced transcript 1
ENSFCAG00000003443	THEM4	THEM4	C1	106663821	106689317	-1	protein_coding		thioesterase superfamily member 4
ENSFCAG00000010981	THEM5	THEM5	C1	106633649	106641516	-1	protein_coding		thioesterase superfamily member 5
ENSFCAG00000012989	THSD7A	THSD7A	A2	103635121	104060936	-1	protein_coding		thrombospondin type 1 domain containing 7A
ENSFCAG00000012024	TIMELESS	TIMELESS	B4	82922855	82938921	-1	protein_coding		timeless circadian regulator
ENSFCAG00000026182	TIMM17A	TIMM17A	F1	41116684	41130789	1	protein_coding		translocase of inner mitochondrial membrane 17A
ENSFCAG00000009728	TJAP1	TJAP1	B2	41840629	41846667	1	protein_coding		tight junction associated protein 1
ENSFCAG00000012747	TLN1	TLN1	D4	57378437	57410597	-1	protein_coding		talin 1
ENSFCAG00000031748	TLR1	TLR1	B1	173931361	173933730	1	protein_coding		toll like receptor 1
ENSFCAG00000007666	TLR10	TLR10	B1	173959092	173961521	1	protein_coding		toll like receptor 10
ENSFCAG00000022203	TLR6	TLR6	B1	173903209	173905710	1	protein_coding		toll like receptor 6
ENSFCAG00000000669	TMEM100	TMEM100	E1	30450524	30450928	1	protein_coding		transmembrane protein 100
ENSFCAG00000006440	TMEM106B	TMEM106B	A2	104403213	104428229	1	protein_coding		transmembrane protein 106B
ENSFCAG00000031300	TMEM108	TMEM108	C2	129706176	130071828	-1	protein_coding		transmembrane protein 108
ENSFCAG00000030742	TMEM116	TMEM116	D3	9851985	9914639	-1	protein_coding		transmembrane protein 116
ENSFCAG00000013182	TMEM120B	TMEM120B	D3	7901690	7943314	-1	protein_coding		transmembrane protein 120B
ENSFCAG00000028887	TMEM156	TMEM156	B1	173738460	173792206	1	protein_coding		transmembrane protein 156
ENSFCAG00000038676	TMEM170B	TMEM170B	B2	18693678	18724503	-1	protein_coding		transmembrane protein 170B
ENSFCAG00000013106	TMEM183A	TMEM183A	F1	42044064	42058121	1	protein_coding		transmembrane protein 183A
ENSFCAG00000015504	TMEM215	TMEM215	D4	55054793	55055500	1	protein_coding		transmembrane protein 215
ENSFCAG00000024076	TMEM248	TMEM248	E3	15485478	15524970	-1	protein_coding		transmembrane protein 248
ENSFCAG00000037869	TMEM265	TMEM265	E3	17593639	17597282	-1	protein_coding		transmembrane protein 265
ENSFCAG00000037694	TMEM33	TMEM33	B1	171088071	171103262	-1	protein_coding		transmembrane protein 33
ENSFCAG00000009756	TMEM63B	TMEM63B	B2	42449990	42476309	1	protein_coding		transmembrane protein 63B
ENSFCAG00000038157	TMEM71	TMEM71	F2	74577446	74607212	-1	protein_coding		transmembrane protein 71
ENSFCAG00000012756	TMEM8B	TMEM8B	D4	57507031	57533521	1	protein_coding		transmembrane protein 8B
ENSFCAG00000004055	TMIGD1	TMIGD1	E1	16453141	16471606	1	protein_coding		transmembrane and immunoglobulin domain containing 1
ENSFCAG00000005561	TMOD4	TMOD4	C1	106030284	106033963	-1	protein_coding		tropomodulin 4
ENSFCAG00000005558	TNFAIP8L2	TNFAIP8L2	C1	106018341	106018895	1	protein_coding		TNF alpha induced protein 8 like 2
ENSFCAG00000002879		TOM1L1	E1	31116673	31163712	-1	protein_coding		target of myb1 like 1 membrane trafficking protein
ENSFCAG00000038791		TOMM5	D4	59059519	59064014	-1	protein_coding		translocase of outer mitochondrial membrane 5
ENSFCAG00000032204		TOMM7	A2	114087187	114095906	-1	protein_coding		translocase of outer mitochondrial membrane 7
ENSFCAG00000005146	TOPBP1	TOPBP1	C2	129332731	129521544	1	protein_coding		DNA topoisomerase II binding protein 1
ENSFCAG00000030664	TOPORS	TOPORS	D4	54874753	54889181	-1	protein_coding		TOP1 binding arginine/serine rich protein
ENSFCAG00000012746	TPM2	TPM2	D4	57362237	57370672	-1	protein_coding		tropomyosin 2
ENSFCAG00000024042	TPST1	TPST1	E3	15629928	15803137	-1	protein_coding		tyrosylprotein sulfotransferase 1
ENSFCAG00000005361	TRA2A	TRA2A	A2	114747579	114757826	-1	protein_coding		transformer 2 alpha homolog
ENSFCAG00000000546	TRABD2B	TRABD2B	C1	37946594	38159503	-1	protein_coding		TraB domain containing 2B
ENSFCAG00000002998	TRAFD1	TRAFD1	D3	10056842	10081770	1	protein_coding		TRAF-type zinc finger domain containing 1
ENSFCAG00000021987	TRAPPC3L	TRAPPC3L	B2	105517744	105557684	-1	protein_coding		trafficking protein particle complex 3 like
ENSFCAG00000008031	TRIM25	TRIM25	E1	29447147	29467524	1	protein_coding		tripartite motif containing 25
ENSFCAG00000013333	TRIM37	TRIM37	E1	27493000	27641562	1	protein_coding		tripartite motif containing 37
ENSFCAG00000006398	TRIM72	TRIM72	E3	17195121	17203863	-1	protein_coding		tripartite motif containing 72
ENSFCAG00000035239	TRMT10B	TRMT10B	D4	59222208	59242511	1	protein_coding		tRNA methyltransferase 10B
ENSFCAG00000023794	TSFM	TSFM	B4	84133222	84145503	1	protein_coding		Ts translation elongation factor, mitochondrial
ENSFCAG00000027149		TSN	C1	116931581	116940968	-1	protein_coding		translin
ENSFCAG00000030597	TSPAN13	TSPAN13	A2	108625274	108658939	1	protein_coding		tetraspanin 13
ENSFCAG00000026400	TSPAN31	TSPAN31	B4	84097723	84101266	1	protein_coding		tetraspanin 31
ENSFCAG00000023552	TSPYL1	TSPYL1	B2	105301482	105302825	-1	protein_coding		TSPY like 1
ENSFCAG00000013418	TSPYL4	TSPYL4	B2	105281711	105282964	-1	protein_coding		TSPY like 4
ENSFCAG00000003784	TUBD1	TUBD1	E1	26771784	26805112	1	protein_coding		tubulin delta 1
ENSFCAG00000004073	TUFT1	TUFT1	C1	106365158	106407381	1	protein_coding		tuftelin 1
ENSFCAG00000036885	TUSC5	TUSC5	E1	16230461	16248109	1	protein_coding		tumor suppressor candidate 5
ENSFCAG00000029919	TXNIP	TXNIP	C1	104532664	104539681	-1	protein_coding		thioredoxin interacting protein
ENSFCAG00000005830		TXNL4B	E2	47081515	47088745	1	protein_coding		thioredoxin like 4B
ENSFCAG00000024644	UBA5	UBA5	C2	130404421	130418584	-1	protein_coding		ubiquitin like modifier activating enzyme 5
ENSFCAG00000031479		UBAP1	D4	56007179	56066201	1	protein_coding		ubiquitin associated protein 1
ENSFCAG00000009693	UBAP2	UBAP2	D4	55765501	55848486	-1	protein_coding		ubiquitin associated protein 2
ENSFCAG00000040141		UBE2E3	C1	169240846	169344583	1	protein_coding		ubiquitin conjugating enzyme E2 E3
ENSFCAG00000033193	UBE2K	UBE2K	B1	173021127	173095304	-1	protein_coding		ubiquitin conjugating enzyme E2 K
ENSFCAG00000039321	UBE2R2	UBE2R2	D4	55645614	55765519	1	protein_coding		ubiquitin conjugating enzyme E2 R2
ENSFCAG00000000452	UBE2T	UBE2T	F1	41434959	41445341	-1	protein_coding		ubiquitin conjugating enzyme E2 T
ENSFCAG00000025457	UCHL1	UCHL1	B1	171720861	171736694	-1	protein_coding		ubiquitin C-terminal hydrolase L1
ENSFCAG00000009600	UGDH	UGDH	B1	173264633	173296951	1	protein_coding		UDP-glucose 6-dehydrogenase
ENSFCAG00000001264	UGGT1	UGGT1	C1	110870255	110981212	-1	protein_coding		UDP-glucose glycoprotein glucosyltransferase 1
ENSFCAG00000012434	UNC13B	UNC13B	D4	56861615	57118389	1	protein_coding		unc-13 homolog B
ENSFCAG00000010531	VARS2	VARS2	B2	12031990	12043453	1	protein_coding		valyl-tRNA synthetase 2, mitochondrial
ENSFCAG00000001112	VCP	VCP	D4	56805500	56822032	-1	protein_coding		valosin containing protein
ENSFCAG00000026462	VEGFA	VEGFA	B2	42088870	42104756	1	protein_coding		vascular endothelial growth factor A
ENSFCAG00000039803		VEZF1	E1	28506003	28528243	1	protein_coding		vascular endothelial zinc finger 1
ENSFCAG00000023625	VGLL2	VGLL2	B2	106370232	106375420	1	protein_coding		vestigial like family member 2
ENSFCAG00000029684	VKORC1	VKORC1	E3	17304006	17306186	1	protein_coding		vitamin K epoxide reductase complex subunit 1
ENSFCAG00000003783	VMP1	VMP1	E1	26822801	26926224	-1	protein_coding		vacuole membrane protein 1
ENSFCAG00000004135		VPS29	D3	8709203	8718489	-1	protein_coding		VPS29, retromer complex component
ENSFCAG00000022475		VPS33A	D3	7503483	7529465	1	protein_coding		VPS33A, CORVET/HOPS core subunit
ENSFCAG00000033087	VPS37B	VPS37B	D3	7051461	7058122	1	protein_coding		VPS37B, ESCRT-I subunit
ENSFCAG00000010112	VPS45	VPS45	C1	105123072	105188664	1	protein_coding		vacuolar protein sorting 45 homolog
ENSFCAG00000005562	VPS72	VPS72	C1	106035535	106047043	-1	protein_coding		vacuolar protein sorting 72 homolog
ENSFCAG00000007370	WARS2	WARS2	C1	102132578	102231280	-1	protein_coding		tryptophanyl tRNA synthetase 2, mitochondrial
ENSFCAG00000001779	WDR19	WDR19	B1	173474850	173590513	-1	protein_coding		WD repeat domain 19
ENSFCAG00000009043	WDR33	WDR33	C1	111275421	111344792	1	protein_coding		WD repeat domain 33
ENSFCAG00000026146		WDR41	A1	141896034	142123150	-1	protein_coding		WD repeat domain 41
ENSFCAG00000025709	WISP1	WISP1	F2	75021108	75053647	1	protein_coding		WNT1 inducible signaling pathway protein 1
ENSFCAG00000009737	XPO5	XPO5	B2	41862269	41911391	-1	protein_coding		exportin 5
ENSFCAG00000009731	YIPF3	YIPF3	B2	41850883	41857162	-1	protein_coding		Yip1 domain family member 3
ENSFCAG00000006631	YPEL2	YPEL2	E1	27222793	27284701	-1	protein_coding		yippee like 2
ENSFCAG00000023573	ZBTB14	ZBTB14	D3	38258825	38264138	1	protein_coding		zinc finger and BTB domain containing 14
ENSFCAG00000005613	ZBTB39	ZBTB39	B4	83436609	83438744	-1	protein_coding		zinc finger and BTB domain containing 39
ENSFCAG00000013080	ZBTB5	ZBTB5	D4	58810683	58934176	-1	protein_coding		zinc finger and BTB domain containing 5
ENSFCAG00000026763	ZC3H10	ZC3H10	B4	82680585	82681892	1	protein_coding		zinc finger CCCH-type containing 10
ENSFCAG00000029100	ZCCHC7	ZCCHC7	D4	58600123	58853432	1	protein_coding		zinc finger CCHC-type containing 7
ENSFCAG00000027671	ZCCHC8	ZCCHC8	D3	7319940	7344204	1	protein_coding		zinc finger CCHC-type containing 8
ENSFCAG00000033576	ZNF19	ZNF19	E2	47668050	47673499	1	protein_coding		zinc finger protein 19
ENSFCAG00000038036	ZNF24	ZNF24	D3	56099828	56108974	-1	protein_coding		zinc finger protein 24
ENSFCAG00000009726	ZNF318	ZNF318	B2	41697157	41714688	-1	protein_coding		zinc finger protein 318
ENSFCAG00000003290	ZNF396	ZNF396	D3	56128327	56139012	-1	protein_coding		zinc finger protein 396
ENSFCAG00000023533	ZNF397	ZNF397	D3	56039663	56048777	1	protein_coding		zinc finger protein 397
ENSFCAG00000012158	ZNF423	ZNF423	E2	27356301	27694486	-1	protein_coding		zinc finger protein 423
ENSFCAG00000028864	ZNF48	ZNF48	E3	17860592	17878751	-1	protein_coding		zinc finger protein 48
ENSFCAG00000010663	ZNF507	ZNF507	E2	20338067	20382442	-1	protein_coding		zinc finger protein 507
ENSFCAG00000029964	ZNF629	ZNF629	E3	17551954	17561047	1	protein_coding		zinc finger protein 629
ENSFCAG00000021918	ZNF646	ZNF646	E3	17313359	17321848	-1	protein_coding		zinc finger protein 646
ENSFCAG00000011064	ZNF664	ZNF664	D3	6121348	6122133	-1	protein_coding		zinc finger protein 664
ENSFCAG00000008954	ZNF668	ZNF668	E3	17311824	17332363	1	protein_coding		zinc finger protein 668
ENSFCAG00000005566	ZNF687	ZNF687	C1	106138677	106145675	1	protein_coding		zinc finger protein 687
ENSFCAG00000009801	ZNF689	ZNF689	E3	17702840	17746795	1	protein_coding		zinc finger protein 688
ENSFCAG00000009801	ZNF689	ZNF689	E3	17702840	17746795	1	protein_coding		zinc finger protein 689
ENSFCAG00000009801	ZNF689	ZNF689	E3	17702840	17746795	1	protein_coding		zinc finger protein OZF-like
ENSFCAG00000026025	ZNF697	ZNF697	C1	102508986	102536580	-1	protein_coding		zinc finger protein 697
ENSFCAG00000038789	ZNF713	ZNF713	E3	16311240	16322403	-1	protein_coding		zinc finger protein 713
ENSFCAG00000009798	ZNF768	ZNF768	E3	17763195	17768514	1	protein_coding		zinc finger protein 768
ENSFCAG00000011073	ZNF821	ZNF821	E2	47264583	47282192	1	protein_coding		zinc finger protein 821
ENSFCAG00000010962	ZP4	ZP4	D2	11179082	11186624	1	protein_coding		zona pellucida glycoprotein 4
ENSFCAG00000033158	ZSCAN30	ZSCAN30	D3	56051368	56057204	-1	protein_coding		zinc finger and SCAN domain containing 30
ENSFCAG00000031494	ZUFSP	ZUFSP	B2	105915785	105942719	-1	protein_coding		zinc finger with UFM1 specific peptidase domain
ENSFCAG00000035380	RF00001		A1	167427815	167427927	-1	rRNA

## Sheet: Supplementary Table S1d
Supplementary Table S1d. Enrichment in gene ontology (GO) categories of the wildcat excess genes surrounding the outlier wildcat-like SNPs identified from PCADMIX
term ID	term type	term group	term depth	term name	p-value	Q&T list
GO:0031974	CC	1	1	membrane-enclosed lumen	0.0329	C4ORF19,LRP1,SHMT2,STAC3,ELF3,UBE2T,POU5F1,VCP,STOML2,SNRNP35,RILPL1,NEK11,NDUFB6,PAX5,WDR19,SELENBP1,POGZ,GLI1,MARS,HIVEP1,SRSF1,SETD1A,KAT8,DCTN3,INO80C,HEATR1,CTSK,ARNT,DDX55,GTF2H3,VMP1,TUBD1,FRK,RAD9B,VEZF1,ATMIN,C16ORF46,CMIP,TOPBP1,TRA2A,POLR3GL,VPS72,PIP5K1A,PSMD4,ZNF687,KLHL7,PAK5,MRPL3,ARMC5,NOL6,PRIM1,ERCC3,MAP3K2,WARS2,CELF3,MRPL9,TRIM25,COIL,SNX20,APTX,IWS1,WDR33,BRD7,RPS6KA6,RAPGEF5…
GO:0043226	CC	1	1	organelle	0.00372	C4ORF19,RELL1,LRP1,SHMT2,NDUFA4L2,STAC3,BCL9,NAV1,IPO9,LMOD1,RNPEP,ELF3,UBE2T,SYT2,BIN1,BRAP,TMEM100,TMEM71,PHF20L1,ESF1,POU5F1,DNAJB5,VCP,PIGO,STOML2,FAM214B,RILPL2,SNRNP35,RILPL1,NEK11,UGGT1,ACO1,DDX58,NDUFB6,RHOF,DHX40,PAX5,TARS2,CHST4,WDR19,SELENBP1,PSMB4,POGZ,GLI1,MARS,DDIT3,DCTN2,KIF5A,B4GALNT1,HIVEP1,SRSF1,SETD1A,STX1B,BCKDK,KAT8,PRSS8,LOC101088449,HAO2,AQP3,CCDC180,TDRD7,TEK,TOM1L1,RYK,NI…
GO:0043227	CC	1	2	membrane-bounded organelle	0.00226	C4ORF19,LRP1,SHMT2,NDUFA4L2,STAC3,BCL9,IPO9,RNPEP,ELF3,UBE2T,SYT2,BIN1,BRAP,TMEM100,TMEM71,PHF20L1,ESF1,POU5F1,DNAJB5,VCP,PIGO,STOML2,FAM214B,RILPL2,SNRNP35,RILPL1,NEK11,UGGT1,ACO1,NDUFB6,RHOF,DHX40,PAX5,TARS2,CHST4,WDR19,SELENBP1,PSMB4,POGZ,GLI1,MARS,DDIT3,DCTN2,B4GALNT1,HIVEP1,SRSF1,SETD1A,STX1B,BCKDK,KAT8,PRSS8,LOC101088449,HAO2,AQP3,CCDC180,TOM1L1,RYK,NIPSNAP2,AMOTL2,SUMF2,GOLPH3L,KIT,CHST9,D…
GO:0044422	CC	1	1	organelle part	0.00873	C4ORF19,LRP1,SHMT2,NDUFA4L2,STAC3,IPO9,LMOD1,ELF3,UBE2T,SYT2,BIN1,BRAP,POU5F1,VCP,PIGO,STOML2,RILPL2,SNRNP35,RILPL1,NEK11,NDUFB6,DHX40,PAX5,CHST4,WDR19,SELENBP1,POGZ,GLI1,MARS,DDIT3,DCTN2,KIF5A,B4GALNT1,HIVEP1,SRSF1,SETD1A,KAT8,TEK,GOLPH3L,CHST9,DNAI1,DCTN3,CUX2,ATXN2,NDRG1,INO80C,ERO1B,HEATR1,CTSK,ARNT,DDX55,GTF2H3,VMP1,TUBD1,DNAJC13,MTX3,FRK,CGN,DYNLRB2,RAD9B,ACTN2,VEZF1,ERAP1,LNPEP,ATMIN,C16OR…
GO:0043233	CC	1	2	organelle lumen	0.0329	C4ORF19,LRP1,SHMT2,STAC3,ELF3,UBE2T,POU5F1,VCP,STOML2,SNRNP35,RILPL1,NEK11,NDUFB6,PAX5,WDR19,SELENBP1,POGZ,GLI1,MARS,HIVEP1,SRSF1,SETD1A,KAT8,DCTN3,INO80C,HEATR1,CTSK,ARNT,DDX55,GTF2H3,VMP1,TUBD1,FRK,RAD9B,VEZF1,ATMIN,C16ORF46,CMIP,TOPBP1,TRA2A,POLR3GL,VPS72,PIP5K1A,PSMD4,ZNF687,KLHL7,PAK5,MRPL3,ARMC5,NOL6,PRIM1,ERCC3,MAP3K2,WARS2,CELF3,MRPL9,TRIM25,COIL,SNX20,APTX,IWS1,WDR33,BRD7,RPS6KA6,RAPGEF5…
GO:0005622	CC	1	1	intracellular	0.00058	C4ORF19,RELL1,LRP1,SHMT2,NDUFA4L2,STAC3,ARHGEF4,BCL9,NAV1,IPO9,LMOD1,RNPEP,ELF3,UBE2T,SYT2,BIN1,BRAP,TMEM100,TMEM71,PHF20L1,ESF1,POU5F1,DNAJB5,VCP,PIGO,STOML2,FAM214B,RILPL2,SNRNP35,RILPL1,NEK11,UGGT1,ACO1,DDX58,NDUFB6,RHOF,GDPD1,DHX40,PAX5,TARS2,CHST4,WDR19,SELENBP1,PSMB4,POGZ,GLI1,MARS,DDIT3,DCTN2,KIF5A,B4GALNT1,HIVEP1,SRSF1,FBXL19,SETD1A,STX1B,PRSS53,BCKDK,KAT8,PRSS36,LOC101088449,HAO2,AQP3,TD…
GO:0044424	CC	1	2	intracellular part	4.44e-06	C4ORF19,RELL1,LRP1,SHMT2,NDUFA4L2,STAC3,BCL9,NAV1,IPO9,LMOD1,RNPEP,ELF3,UBE2T,SYT2,BIN1,BRAP,TMEM100,TMEM71,PHF20L1,ESF1,POU5F1,DNAJB5,VCP,PIGO,STOML2,FAM214B,RILPL2,SNRNP35,RILPL1,NEK11,UGGT1,ACO1,DDX58,NDUFB6,GDPD1,DHX40,PAX5,TARS2,CHST4,WDR19,SELENBP1,PSMB4,POGZ,GLI1,MARS,DDIT3,DCTN2,KIF5A,B4GALNT1,HIVEP1,SRSF1,FBXL19,SETD1A,STX1B,PRSS53,BCKDK,KAT8,PRSS36,LOC101088449,HAO2,AQP3,TDRD7,TEK,TOM1L…
GO:0005737	CC	1	3	cytoplasm	5.79e-06	LRP1,SHMT2,NDUFA4L2,STAC3,BCL9,IPO9,LMOD1,RNPEP,ELF3,UBE2T,SYT2,BIN1,BRAP,TMEM100,TMEM71,POU5F1,DNAJB5,VCP,PIGO,STOML2,RILPL2,RILPL1,UGGT1,ACO1,DDX58,NDUFB6,GDPD1,DHX40,PAX5,TARS2,CHST4,PSMB4,POGZ,GLI1,MARS,DDIT3,DCTN2,KIF5A,B4GALNT1,HIVEP1,STX1B,PRSS53,BCKDK,PRSS36,LOC101088449,HAO2,AQP3,TOM1L1,RYK,NIPSNAP2,AMOTL2,SUMF2,PHKG1,GOLPH3L,KIT,CHST9,DNAI1,DCTN3,ARID3C,CUX2,ATXN2,NDRG1,ERO1B,HEATR1,THE…
GO:0044444	CC	1	4	cytoplasmic part	9.48e-05	LRP1,SHMT2,NDUFA4L2,STAC3,BCL9,IPO9,LMOD1,RNPEP,ELF3,SYT2,BIN1,BRAP,TMEM100,TMEM71,DNAJB5,VCP,PIGO,STOML2,RILPL2,RILPL1,UGGT1,ACO1,DDX58,NDUFB6,GDPD1,PAX5,TARS2,CHST4,POGZ,GLI1,MARS,DDIT3,DCTN2,KIF5A,B4GALNT1,HIVEP1,STX1B,BCKDK,LOC101088449,HAO2,TOM1L1,NIPSNAP2,AMOTL2,SUMF2,PHKG1,GOLPH3L,KIT,CHST9,DCTN3,CUX2,ATXN2,NDRG1,ERO1B,HEATR1,THEM4,CTSS,CTSK,DDX55,EIF2B1,VMP1,TUBD1,DNAJC13,MTX3,NAA25,FRK,V…
GO:0043229	CC	1	3	intracellular organelle	0.000587	C4ORF19,RELL1,LRP1,SHMT2,NDUFA4L2,STAC3,BCL9,NAV1,IPO9,LMOD1,RNPEP,ELF3,UBE2T,SYT2,BIN1,BRAP,TMEM100,TMEM71,PHF20L1,ESF1,POU5F1,DNAJB5,VCP,PIGO,STOML2,FAM214B,RILPL2,SNRNP35,RILPL1,NEK11,UGGT1,ACO1,DDX58,NDUFB6,DHX40,PAX5,TARS2,CHST4,WDR19,SELENBP1,PSMB4,POGZ,GLI1,MARS,DDIT3,DCTN2,KIF5A,B4GALNT1,HIVEP1,SRSF1,SETD1A,STX1B,BCKDK,KAT8,LOC101088449,HAO2,AQP3,TDRD7,TEK,TOM1L1,RYK,NIPSNAP2,AMOTL2,SUMF2…
GO:0070013	CC	1	4	intracellular organelle lumen	0.0329	C4ORF19,LRP1,SHMT2,STAC3,ELF3,UBE2T,POU5F1,VCP,STOML2,SNRNP35,RILPL1,NEK11,NDUFB6,PAX5,WDR19,SELENBP1,POGZ,GLI1,MARS,HIVEP1,SRSF1,SETD1A,KAT8,DCTN3,INO80C,HEATR1,CTSK,ARNT,DDX55,GTF2H3,VMP1,TUBD1,FRK,RAD9B,VEZF1,ATMIN,C16ORF46,CMIP,TOPBP1,TRA2A,POLR3GL,VPS72,PIP5K1A,PSMD4,ZNF687,KLHL7,PAK5,MRPL3,ARMC5,NOL6,PRIM1,ERCC3,MAP3K2,WARS2,CELF3,MRPL9,TRIM25,COIL,SNX20,APTX,IWS1,WDR33,BRD7,RPS6KA6,RAPGEF5…
GO:0044446	CC	1	4	intracellular organelle part	0.00536	C4ORF19,LRP1,SHMT2,NDUFA4L2,STAC3,IPO9,LMOD1,ELF3,UBE2T,SYT2,BIN1,BRAP,POU5F1,VCP,PIGO,STOML2,RILPL2,SNRNP35,RILPL1,NEK11,NDUFB6,DHX40,PAX5,CHST4,WDR19,SELENBP1,POGZ,GLI1,MARS,DDIT3,DCTN2,KIF5A,B4GALNT1,HIVEP1,SRSF1,SETD1A,KAT8,TEK,GOLPH3L,CHST9,DNAI1,DCTN3,CUX2,ATXN2,NDRG1,INO80C,ERO1B,HEATR1,CTSK,ARNT,DDX55,GTF2H3,VMP1,TUBD1,DNAJC13,MTX3,FRK,CGN,DYNLRB2,RAD9B,VEZF1,ERAP1,LNPEP,ATMIN,C16ORF46,CM…
GO:0043231	CC	1	4	intracellular membrane-bounded organelle	0.00277	C4ORF19,LRP1,SHMT2,NDUFA4L2,STAC3,BCL9,IPO9,ELF3,UBE2T,BIN1,BRAP,TMEM100,TMEM71,PHF20L1,ESF1,POU5F1,DNAJB5,VCP,PIGO,STOML2,FAM214B,SNRNP35,RILPL1,NEK11,UGGT1,ACO1,NDUFB6,DHX40,PAX5,TARS2,CHST4,WDR19,SELENBP1,PSMB4,POGZ,GLI1,MARS,DDIT3,B4GALNT1,HIVEP1,SRSF1,SETD1A,BCKDK,KAT8,LOC101088449,HAO2,AQP3,RYK,NIPSNAP2,SUMF2,GOLPH3L,KIT,CHST9,DCTN3,ARID3C,CUX2,ATXN2,NDRG1,ZNF396,INO80C,ERO1B,HEATR1,THEM4,C…
